# Supplementary material for: Impact of the pentose phosphate pathway on metabolism and pathogenesis of Staphylococcus aureus
Source: PLoS Pathog. 2023 Jul 13;19(7):e1011531. doi: 10.1371/journal.ppat.1011531 (PMC10368262; doi:10.1371/journal.ppat.1011531)
Supplement: S1 Table — (XLSX) [file ppat.1011531.s005.xlsx]

## Sheet: Sheet1
Supplemental Table 1. Carbon source utilization by S. aureus strains.
	Strain
	WT			pgl			pglC
Condition	1	2	3	1	2	3	1	2	3	p-value1
A1 Negative Control	0.6049	0.7166	0.6413	0.6292	0.5675	0.731	0.4086	0.4958	0.5174	0.849759
A2 L-Arabinose	1.0634	1.1063	1.0636	1.1088	0.9404	1.1078	0.9917	0.9718	1.017	0.682434
A3 N-Acetyl-DGlucosamine	1.4699	1.3162	1.2649	1.2158	1.1188	1.427	1.345	1.4661	1.3424	0.429512
A4 D-Saccharic Acid	0.9474	0.8821	0.8807	0.5778	0.8589	0.9421	1.0235	0.984	1.0261	0.381313
A5 Succinic Acid	1.2667	1.2751	1.4115	1.088	1.073	1.4096	1.2837	1.3375	1.3073	0.345513
A6 D-Galactose	1.5239	1.2918	1.3311	1.3629	1.204	1.31	1.3024	1.2923	1.3211	0.352519
A7 L-Aspartic Acid	1.3287	1.1076	1.2683	1.3171	1.1904	1.387	1.137	1.0873	1.3285	0.509655
A8 L-Proline	1.5432	1.2434	1.3432	1.2839	1.1726	1.2687	1.3238	1.4664	1.2765	0.22783
A9 D-Alanine	1.14	1.1297	1.4437	1.296	1.2173	1.2605	1.3543	1.2818	1.1889	0.857917
A10 D-Trehalose	1.1127	1.3725	1.1641	1.0732	1.1308	1.1503	1.199	1.2798	1.3078	0.300363
A11 D-Mannose	1.212	1.1614	1.2302	1.1509	1.1584	1.1626	1.2614	1.2772	1.3078	0.103179
A12 Dulcitol	0.9424	0.984	0.9525	0.9549	0.5815	0.7051	1.0395	0.997	1.0835	0.126958
B1 D-Serine	0.4096	0.4598	0.4455	0.5231	0.371	0.4239	0.2884	0.377	0.4156	0.983517
B2 D-Sorbitol	0.9498	0.9971	0.9476	1.0123	0.7703	0.9477	0.9071	0.9642	0.99	0.501253
B3 Glycerol	1.1904	0.9604	0.9738	0.9836	0.9986	0.9616	1.0664	1.0604	1.0966	0.468367
B4 L-Fucose	0.8986	1.0319	1.0948	1.0481	0.8428	0.9918	0.7273	0.9401	1.0493	0.602719
B5 D-GlucuronicAcid	1.1459	1.0119	1.0003	0.6986	0.7257	1.0213	0.8577	0.8817	0.9609	0.104352
B6 D-Gluconic Acid	1.8899	1.4822	1.4562	1.5797	1.508	1.4822	1.377	1.3878	1.428	0.580526
B7 D,L-α-Glycerol- Phosphate	1.6253	1.2937	1.2899	1.4029	1.4059	1.2841	1.5247	1.5554	1.3186	0.759947
B8 D-Xylose	1.2601	1.198	1.193	1.2551	1.0318	1.1341	1.1154	1.1593	1.1532	0.322727
B9 L-Lactic Acid	1.5722	1.434	1.3053	1.2858	1.5187	1.3796	1.3394	1.4476	1.4773	0.700031
B10 Formic Acid	1.1547	1.4088	1.1961	1.4294	1.1697	1.1925	1.1581	1.2432	1.5509	0.930201
B11 D-Mannitol	1.1695	1.1208	1.0706	1.0354	1.0401	1.0047	1.208	1.2274	1.2853	0.037863
B12 L-Glutamic Acid	1.4291	1.2477	1.2151	1.6692	1.1786	1.3794	1.4131	1.6621	1.4079	0.516331
C1 D-Glucose-6 Phosphate	1.1075	1.1543	1.1514	1.2432	1.3767	1.592	1.46	1.3918	1.271	0.0605834
C2 D-Galactonic Acid-γ-Lactone	0.5151	0.6152	0.5032	0.457	0.4655	0.4828	0.5787	0.4854	0.5677	0.104308
C3 D,L-Malic Acid	1.5035	1.352	1.3375	1.5016	1.3724	1.3573	1.3294	1.3197	1.3399	0.864352
C4 D-Ribose	1.3312	1.3342	1.3582	1.4558	1.1118	0.6159	1.2476	1.1307	1.3472	0.314948
C5 Tween 20	1.1617	1.1979	1.1845	1.2402	1.0833	1.1263	1.3334	1.0192	1.2579	0.548201
C6 L-Rhamnose	1.1659	1.1797	0.807	1.2172	0.9142	0.7736	1.0534	1.109	1.1284	0.668572
C7 D-Fructose	1.2582	1.1453	1.1927	1.1146	1.1046	1.1195	1.1904	1.1871	1.2593	0.0600993
C8 Acetic Acid	1.4356	1.6595	1.6949	1.1612	1.3849	1.1625	1.221	1.176	1.3024	0.0306584
C9 α-D-Glucose	1.2568	1.186	1.1663	1.1503	1.122	1.1542	1.2732	1.2528	1.27	0.106268
C10 Maltose	1.1818	1.0647	1.1517	1.0836	1.0478	1.1519	1.251	1.2578	1.2795	0.456679
C11 D-Melibiose	0.6964	0.9233	0.7499	0.9728	0.5898	0.8724	0.9272	0.9059	0.96	0.87825
C12 Thymidine	1.3207	1.2975	1.4321	1.3396	1.4034	1.3497	1.5367	1.4401	1.4627	0.774083
D-1 L-Asparagine	1.3625	1.1282	1.2876	1.0441	1.0277	1.1416	1.2354	1.1524	1.3303	0.0724873
D2 D-Aspartic Acid	0.7744	0.7592	0.7809	0.6575	0.6581	0.7059	0.7784	0.8169	0.6078	0.00482306
D3 D-GlucosaminicAcid	0.5631	0.8951	0.4672	0.7987	0.6587	0.4878	0.598	0.5503	0.8272	0.968635
D4 1,2-Propanediol	0.6112	0.6199	0.6679	0.7262	0.4493	0.753	0.6834	0.7269	0.6206	0.925405
D5 Tween 40	0.9582	0.9611	1.0232	1.1027	1.0134	1.1488	0.936	1.0007	1.075	0.075514
D6 α-Keto-GlutaricAcid	1.2969	1.4549	1.2759	1.2724	1.2906	1.3212	1.4721	1.4233	1.4239	0.457738
D7 α-Keto-ButyricAcid	0.6448	0.4496	0.5807	0.4	0.566	0.4787	0.4699	0.4279	0.7737	0.362701
D8 α-Methyl-DGalactoside	1.0717	1.019	0.642	0.883	0.5253	0.7813	0.9945	1.08	1.0461	0.352288
D9 α-D-Lactose	1.4902	1.1891	1.1561	1.2272	1.0543	1.0942	1.3393	1.3617	1.4133	0.265432
D10 Lactulose	1.1268	1.2039	0.9858	0.8698	0.7422	0.7842	1.3114	1.215	1.3013	0.0143609
D11 Sucrose	1.1267	1.1063	1.0967	1.1212	1.0856	1.0748	1.2574	1.2537	1.3298	0.388167
D12 Uridine	1.4683	1.4276	1.3476	1.4629	1.2678	1.2868	1.502	1.6084	1.3569	0.351591
E1 L-Glutamine	1.1562	0.9893	1.014	1.1264	0.9883	1.0396	1.3845	1.3111	1.2196	0.980245
E2 m-Tartaric Acid	0.5292	0.4476	0.4218	0.5474	0.4041	0.4203	0.2271	0.3894	0.3934	0.880317
E3 D-Glucose-1 Phosphate	1.1061	1.1104	1.1296	1.0815	0.6026	0.7842	1.1267	1.0082	1.1086	0.104427
E4 D-Fructose-6 Phosphate	1.5107	1.3941	1.4041	1.3924	1.1938	1.6534	1.7356	1.5086	1.6406	0.875375
E5 Tween 80	0.8906	0.8469	0.8118	0.9451	1.0128	0.9188	0.9091	1.0384	0.9988	0.0390555
E6 α-HydroxyGlutaric Acid-γLactone	0.4446	0.6788	0.4915	0.4413	0.4688	0.4	0.3957	0.535	0.4568	0.243204
E7 α-HydroxyButyric Acid	1.4492	1.3124	1.3798	1.3677	1.2929	1.4859	1.2062	1.2043	1.2819	0.981436
E8 ß-Methyl-D Glucoside	1.2127	1.2106	1.3381	1.0804	1.1155	0.9646	1.3136	1.2963	1.2556	0.032102
E9 Adonitol	0.933	0.6999	0.8486	0.8462	0.495	0.9414	1.1484	1.1162	1.1216	0.684994
E10 Maltotriose	1.0895	1.0363	1.1004	1.0769	1.2472	1.0958	1.5022	1.4943	1.4628	0.323701
E11 2-DeoxyAdenosine	1.1424	1.1162	1.0739	0.8162	0.9677	0.9036	0.9435	0.968	0.871	0.011178
E12 Adenosine	1.2072	1.1762	1.2776	1.1201	1.0779	1.1497	1.5582	1.3256	1.3525	0.0459597
F1 Glycyl-L-AsparticAcid	1.2272	1.0224	1.1324	1.5395	1.3578	1.144	1.7076	1.5635	1.4878	0.162916
F2 Citric Acid	0.9282	0.8137	0.8429	0.9284	0.7813	0.8371	0.977	0.9616	0.9693	0.828966
F3 myo-Inositol	0.8091	0.8464	0.8542	0.87	0.7263	0.8921	0.9334	0.8614	0.9471	0.901393
F4 D-Threonine	0.8253	0.8714	0.819	0.899	0.5905	0.7413	0.7447	0.829	0.6642	0.35362
F5 Fumaric Acid	1.4409	0.953	1.2199	1.1994	1.2027	1.2508	1.3337	1.5355	1.3367	0.931295
F6 Bromo SuccinicAcid	0.4839	0.4601	0.8953	0.5092	0.5166	0.6355	0.6083	0.6639	0.7272	0.707272
F7 Propionic Acid	0.5012	0.6647	0.5208	0.6198	0.7552	0.57	0.3829	0.462	0.5343	0.318449
F8 Mucic Acid	0.508	0.5192	0.7441	0.7871	0.6882	0.8006	0.4185	0.4634	0.4562	0.117921
F9 Glycolic Acid	0.5732	0.7577	0.6119	0.5852	0.6023	0.5699	0.5363	0.7169	0.6632	0.338848
F10 Glyoxylic Acid	0.521	0.4921	0.553	0.5157	0.4218	0.3923	0.2989	0.5209	0.4998	0.128149
F11 D-Cellobiose	1.0863	1.0556	0.9874	1.1438	0.8578	1.0111	1.1619	1.0886	0.9988	0.680378
F12 Inosine	1.4384	1.2363	1.1756	1.337	1.459	1.4801	1.6426	1.2782	1.5395	0.19425
G1 Glycyl-LGlutamic Acid	1.2472	1.2218	1.4505	1.2751	1.1857	1.1084	1.2511	1.625	1.319	0.250366
G2 TricarballylicAcid	0.9163	0.8374	0.9363	0.8226	0.6751	0.9456	0.9106	0.9202	0.9797	0.382101
G3 L-Serine	1.2734	1.2684	1.257	1.2921	1.2031	1.0838	1.258	1.2148	1.2456	0.292801
G4 L-Threonine	1.3528	1.283	1.2201	1.1167	1.1572	1.0787	1.3017	1.2244	1.2676	0.0196395
G5 L-Alanine	0.8772	0.8111	0.8663	0.9667	0.7827	0.9158	1.2377	1.0265	0.8284	0.563066
G6 L-Alanyl-Glycine	1.2222	1.235	1.5169	1.1594	1.1027	1.4745	1.5307	1.4689	1.5045	0.626487
G7 Acetoacetic Acid	1.2596	1.1964	1.0946	1.1264	1.0311	1.1453	1.2812	1.0902	1.1481	0.238413
G8 N-Acetyl-ß-DMannosamine	1.575	1.2971	1.429	1.4842	1.3666	1.4732	1.7201	1.5465	1.579	0.935474
G9 Mono MethylSuccinate	1.2407	1.1757	1.1941	1.0869	1.1916	1.2385	1.3523	1.4369	1.3511	0.557838
G10 Methyl Pyruvate	1.363	1.1548	1.1841	1.3815	1.1751	1.2435	1.3012	1.2966	1.2801	0.731626
G11 D-Malic Acid	0.6061	0.5709	0.5976	0.6084	0.5366	0.5424	0.52	0.5145	0.6786	0.315501
G12 L-Malic Acid	1.7125	1.3913	1.4158	1.5655	1.3844	1.3359	1.5131	1.4009	1.5283	0.56572
H1 Glycyl-L-Proline	1.505	1.1003	1.0614	1.1261	1.0594	1.0578	1.1453	1.0425	1.1792	0.381348
H2 p-Hydroxy Phenyl Acetic Acid	0.7277	0.4217	0.5256	0.4255	0.3563	0.6082	0.528	0.6452	0.5337	0.462784
H3 m-HydroxyPhenyl AceticAcid	0.5946	0.2845	0.6061	0.4494	0.5106	0.5305	0.4313	0.6771	0.4847	0.987746
H4 Tyramine	0.479	0.4848	0.4374	0.5268	0.487	0.4497	0.6547	0.5753	0.5206	0.481708
H5 D-Psicose	1.162	1.0994	1.2885	1.3478	1.2975	1.0311	1.0394	1.0643	1.1396	0.727762
H6 L-Lyxose	1.0132	0.9492	0.9008	0.958	0.7816	0.63	0.9914	0.6329	1.002	0.175957
H7 Glucuronamide	1.0321	1.0276	0.9901	0.9912	0.948	0.9662	0.7491	0.9916	1.0443	0.0579719
H8 Pyruvic Acid	1.4953	1.2794	1.2259	1.4756	1.4336	1.3723	1.4358	1.8098	1.6673	0.34552
H9 L-Galactonic Acid-γ-Lactone	0.9181	1.0814	0.8768	0.7197	0.9486	0.9728	0.6856	1.0564	1.1034	0.484984
H10 D-GalacturonicAcid	0.7821	0.6034	0.6898	0.8466	0.6561	0.5741	0.692	0.7796	1.041	0.996086
H11 Phenylethyl- amine	0.42	0.3274	0.2742	0.5298	0.3116	0.4741	0.3652	0.4198	0.6289	0.277985
H12 2-Aminoethanol	0.7189	0.4506	0.4209	0.5014	0.399	0.4827	0.8021	0.9517	0.9124	0.527044
1p-value displayed is the comparison between WT and pgl mutant
