# Supplementary material for: Impact of the pentose phosphate pathway on metabolism and pathogenesis of Staphylococcus aureus
Source: PLoS Pathog. 2023 Jul 13;19(7):e1011531. doi: 10.1371/journal.ppat.1011531 (PMC10368262; doi:10.1371/journal.ppat.1011531)
Supplement: S2 Table — (XLSX) [file ppat.1011531.s006.xlsx]

## Sheet: Sheet1
Supplemental Table 2. Growth in different phosphorus and sulfur sources by S. aureus strains.
	Strain
	WT			pgl			pglC
Condition	1	2	3	1	2	3	1	2	3	p-value1
A1 Negative Control	0.4809	0.5018	0.4464	0.4764	0.5476	0.5378	0.6964	0.7561	0.7765	0.183255
A2 Phosphate	0.4487	0.7399	0.5527	0.6605	0.6237	0.7006	0.7735	0.8388	0.9053	0.408761
A3 Pyrophosphate	0.6861	0.7792	0.7687	0.6793	0.8092	0.7431	0.9835	1.0391	1.0811	0.987416
A4 Trimeta Phosphate	0.5406	0.5708	0.5924	0.491	0.5846	0.601	0.7556	0.8548	0.9267	0.820423
A5 Tripoly Phosphate	0.6555	0.5438	0.7186	0.6427	0.6763	0.7242	0.787	0.8191	1.0081	0.499456
A6 TriethylPhosphate	0.5484	0.587	0.5858	0.4913	0.6512	0.5746	0.7031	0.7902	0.9512	0.978596
A7 Hypophosphite	0.6127	0.6823	0.6059	0.562	0.6841	0.7943	0.9211	1.0023	1.0272	0.550358
A8 Adenosine-2’monophosphate	0.516	0.5813	0.6396	0.4014	0.4411	0.4832	0.9691	1.0817	1.0564	0.0328327
A9 Adenosine-3’monophosphate	0.5111	0.567	0.5032	0.3979	0.4484	0.4447	1.0088	1.0616	0.881	0.020018
A10 Adenosine-5’monophosphate	1.0424	1.0307	0.9165	0.6762	0.8455	0.845	1.1096	1.0906	1.1234	0.0399161
A11 Adenosine-2’,3’cyclic monophosphate	0.7487	0.6421	0.5854	0.4931	0.6828	0.4653	0.8281	0.2575	1.0723	0.251795
A12 Adenosine-3’,5’cyclic monophosphate	0.6996	0.6926	0.5753	0.4092	0.4694	0.5059	0.9938	0.9632	0.8951	0.0168164
B1Thiophosphate	1.0528	1.0396	0.9659	1.0568	1.078	1.0367	0.6964	1.1578	1.2406	0.270703
B2 Dithiophosphate	1.0296	1.09	0.9797	0.9269	1.0681	1.0587	0.7735	1.1259	1.1743	0.798195
B3 D,L-α-GlycerolPhosphate	0.9602	0.9265	0.8884	0.9068	0.944	0.9071	0.9835	1.0124	1.1352	0.823925
B4 ß-GlycerolPhosphate	0.5263	0.4998	0.5418	0.421	0.5338	0.4261	0.7556	0.8813	0.7561	0.183162
B5 CarbamylPhosphate	0.6227	0.621	0.5996	0.5343	0.6612	0.6586	0.787	0.9495	1.0659	0.936607
B6 D-2-PhosphoGlyceric Acid	0.6551	0.6495	0.6812	0.5678	0.6594	0.5791	0.7031	0.9883	1.1093	0.120816
B7 D-3-PhosphoGlyceric Acid	0.681	0.7445	0.4728	0.6295	0.7036	0.6736	0.9211	0.8614	0.9231	0.692071
B8 Guanosine-2’monophosphate	0.651	0.6946	0.6521	0.7082	0.7482	0.6691	0.9691	1.0076	1.0585	0.189378
B9 Guanosine-3’monophosphate	0.9956	1.0183	0.9518	0.88	1.0316	0.9511	1.0088	1.0459	1.0857	0.513498
B10 Guanosine- 5’ monophosphate	1.0359	1.067	1.0967	0.9998	1.0844	1.079	1.1096	1.1695	1.2653	0.727792
B11 Guanosine- 2’,3’cyclic monophosphate	0.5091	0.6483	0.5951	0.6567	0.6923	0.6396	0.8281	1.0032	1.0984	0.144144
B12 Guanosine- 3’,5’cyclic monophosphate	0.613	0.6487	0.6512	0.5895	0.6448	0.505	0.9938	0.937	0.9598	0.244797
C1Phosphoenol Pyruvate	0.5515	0.5191	0.5544	0.5454	0.539	0.5354	0.8142	0.8905	0.9847	0.889264
C2 Phospho-Glycolic Acid	0.4214	0.4609	0.4816	0.4868	0.5263	0.5137	0.5989	0.7859	0.7134	0.0621887
C3 D-Glucose-1 Phosphate	0.742	0.5094	0.5732	0.5552	0.6014	0.7215	1.0546	0.9567	0.9198	0.84456
C4 D-Glucose-6 Phosphate	0.8638	0.9058	0.8314	0.8767	0.9783	0.9347	1.0586	1.0413	1.0412	0.159638
C5 2-Deoxy-D Glucose-6Phosphate	0.6044	0.6357	0.6251	0.5569	0.6577	0.6653	0.9374	0.9204	0.8596	0.898656
C6 D-Glucosamine 6-Phosphate	1.0256	0.8936	0.8189	0.9667	0.8583	0.8051	0.9561	0.99	1.1437	0.664024
C7 6-Phospho Gluconic Acid	0.773	0.805	0.769	0.7119	0.8182	0.7661	1.222	1.0865	1.284	0.63224
C8 Cytidine-2-monophosphate	0.5218	0.5933	0.5658	0.3918	0.398	0.3942	1.1269	1.1022	1.421	0.00137232
C9 Cytidine-3-monophosphate	0.7448	0.7074	0.7055	0.528	0.5654	0.5792	1.1194	1.2251	1.1344	0.00125745
C10 Cytidine-5’-monophosphate	0.7338	1.0109	0.7569	0.6053	0.627	0.5676	1.1339	1.1498	1.2295	0.060939
C11 Cytidine-2’,3’cyclic monophosphate	0.662	0.7047	0.5987	0.6765	0.8407	0.5213	0.902	0.9788	1.073	0.814444
C12 Cytidine-3’,5’cyclic monophosphate	0.6352	0.689	0.8867	0.5662	0.548	0.5509	0.9946	1.0976	1.0927	0.0765721
D1D-Mannose-1 Phosphate	0.5209	0.5125	0.521	0.4328	0.5413	0.6303	0.8681	0.8409	1.0022	0.78516
D2 D-Mannose-6 Phosphate	0.5002	0.5084	0.4934	0.4244	0.5389	0.5205	0.9123	0.8654	0.9292	0.873532
D3 Cysteamine-S Phosphate	0.7818	0.8019	0.7743	1.13	1.0997	1.4552	0.9075	0.8215	1.2603	0.0178876
D4 Phospho-L Arginine	1.0041	1.0802	0.9215	0.9482	0.9292	0.8555	1.0474	1.0287	1.0725	0.166402
D5 O-Phospho-DSerine	0.5708	0.5674	0.5516	0.4155	0.4819	0.4803	1.0285	1.104	1.1338	0.0100947
D6 O-Phospho-LSerine	0.7616	0.9444	0.9222	0.9214	0.9918	0.9345	1.0193	1.0627	1.1688	0.30005
D7 O-Phospho-L Threonine	0.4738	0.5274	0.4767	0.4141	0.4646	0.4274	0.8623	0.9613	1.0647	0.0678806
D8 Uridine-2’-monophosphate	0.6179	0.6415	0.6432	0.5043	0.7872	0.5606	0.993	1.0408	1.2494	0.855749
D9 Uridine-3’-monophosphate	0.7426	0.8312	0.6485	0.6628	0.8051	0.8136	1.1421	1.0587	1.1607	0.797425
D10 Uridine-5’-monophosphate	1.1669	1.1236	1.0809	1.0568	1.0886	1.0707	1.1243	1.1254	1.2001	0.122237
D11 Uridine-2’,3’- cyclic monophosphate	0.7078	0.6145	0.7794	0.635	0.7721	0.6428	0.9529	1.0436	0.9675	0.80433
D12 Uridine-3’,5’- cyclic monophosphate	0.7959	0.6916	0.7161	0.7251	0.8284	0.6178	0.8569	1.0485	1.135	0.882667
E1O-Phospho-DTyrosine	0.363	0.4408	0.3809	0.2944	0.3511	0.3227	0.5766	0.7516	0.7644	0.0654853
E2 O-Phospho-LTyrosine	0.271	0.3246	0.2761	0.2651	0.302	0.3023	0.7659	0.8321	0.843	0.972727
E3 Phosphocreatine	0.7116	0.7591	0.7281	0.6004	0.763	0.8539	0.995	0.9004	1.0981	0.938782
E4 PhosphorylCholine	0.7724	0.7755	0.6775	0.5325	0.5886	0.7352	0.9586	0.891	1.0098	0.146694
E5 O-PhosphorylEthanolamine	0.8592	0.6244	0.8743	0.8057	0.823	0.7752	1.0021	0.8378	1.0943	0.860933
E6 PhosphonoAcetic Acid	0.8046	0.7168	0.6941	0.662	0.724	0.6675	0.9674	0.985	1.1554	0.239271
E7 2-AminoethylPhosphonic Acid	0.9015	0.8795	0.921	0.8743	0.8703	0.7364	1.0938	1.1181	1.1422	0.191139
E8 MethyleneDiphosphonicAcid	0.6528	0.7415	0.7375	0.6285	0.6301	0.5931	0.7968	0.7946	0.9292	0.0407831
E9 Thymidine-3’- monophosphate	0.8145	0.8678	0.8549	0.8326	0.9026	0.9442	1.0815	1.1027	1.1128	0.261712
E10 Thymidine-5’- monophosphate	1.0635	1.0641	0.9994	0.9865	1.035	0.9693	1.0474	1.1242	1.0858	0.193945
E11 InositolHexaphosphate	0.8601	0.7271	0.7843	1.1256	0.737	0.7843	0.6877	0.8552	0.9214	0.513935
E12 Thymidine 3’,5’- cyclic monophosphate	0.7221	0.7575	0.7572	0.5858	0.7204	0.5708	0.9436	1.0207	1.036	0.0706037
F1 Negative Control	0.4022	0.5752	0.4756	0.4909	0.5352	0.4739	0.7992	0.8594	0.9138	0.783654
F2 Sulfate	0.4506	0.5143	0.538	0.516	0.545	0.5662	0.8669	0.8563	0.9449	0.237797
F3 Thiosulfate	0.4896	0.6029	0.5909	0.531	0.6417	0.6586	0.7511	1.0031	1.004	0.411183
F4 Tetrathionate	0.4834	0.4873	0.499	0.5846	0.5986	0.5676	0.9384	0.9831	0.9994	0.000755035
F5 Thiophosphate	0.7717	0.7065	0.7025	0.8018	0.7271	0.8088	0.7561	1.0607	1.0905	0.203333
F6 Dithiophosphate	0.704	0.7004	0.6886	0.7186	0.7323	0.7417	1.0683	0.9326	0.8891	0.0152503
F7 L-Cysteine	0.598	0.4648	0.4503	0.513	0.5143	0.5417	0.8798	0.9117	0.9507	0.717236
F8 D-Cysteine	0.7629	0.7947	0.6287	0.6772	0.6489	0.7621	1.0512	1.0943	1.0544	0.621395
F9 L-Cysteinyl Glycine	0.5926	0.5568	0.5711	0.5495	0.6058	0.6577	0.9666	0.9378	0.9723	0.402113
F10 L-Cysteic Acid	0.2624	0.2453	0.2853	0.2337	0.2576	0.2361	0.3467	0.4033	0.4723	0.189686
F11 Cysteamine	0.5853	0.8292	0.6729	0.6945	0.7095	0.7615	0.8431	1.1405	1.0757	0.743283
F12 L-CysteineSulfinic Acid	0.322	0.3526	0.342	0.3346	0.3293	0.3127	0.6187	0.6273	0.7834	0.297266
G1N-Acetyl-LCysteine	0.5339	0.537	0.5162	0.6689	0.7193	0.6505	0.7875	0.8556	0.8901	0.00221365
G2 S-Methyl-LCysteine	0.7782	0.7433	0.6606	0.6681	0.7154	0.7111	0.8447	0.8512	0.8693	0.485557
G3 Cystathionine	0.4817	0.6024	0.7106	0.5965	0.5989	0.6151	0.7923	0.8451	0.9192	0.940561
G4 Lanthionine	0.4562	0.649	0.7273	0.6368	0.515	0.6783	0.8166	0.7581	0.9132	0.993637
G5 Glutathione	0.5061	0.4414	0.4425	0.482	0.4852	0.5831	0.704	1.0006	0.7144	0.247291
G6 D,L-Ethionine	0.2788	0.3629	0.3277	0.2189	0.2482	0.2687	0.1888	0.1846	0.3968	0.0515273
G7 L-Methionine	0.6583	0.6789	0.7116	0.6517	0.713	0.6939	0.7074	0.851	0.9813	0.89767
G8 D-Methionine	0.5964	0.597	0.644	0.4437	0.5946	0.5732	0.8951	0.9342	0.995	0.204376
G9 Glycyl-LMethionine	0.5525	0.5833	0.582	0.6381	0.6785	0.5651	0.9704	0.991	1.0497	0.190237
G10 N-Acetyl-D,LMethionine	0.6641	0.4933	0.7069	0.4605	0.7168	0.6968	0.8914	0.9452	1.0432	0.976678
G11 L-MethionineSulfoxide	0.3507	0.5566	0.4937	0.489	0.5247	0.5056	0.8683	0.8476	0.8864	0.558036
G12 L-MethionineSulfone	0.406	0.496	0.4181	0.4667	0.507	0.442	0.6205	0.7213	0.7575	0.401341
H1L-Djenkolic Acid	0.2789	0.3583	0.3016	0.3186	0.4027	0.376	0.4164	0.7038	0.6307	0.197798
H2 Thiourea	0.5591	0.5699	0.6697	0.6996	0.6546	0.6613	0.8497	0.8872	0.8919	0.129173
H3 1-Thio-ß-D Glucose	0.6992	0.6585	0.8019	0.6949	0.7498	0.6364	0.7771	0.9087	1.0002	0.652039
H4 D,L-Lipoamide	0.6863	0.676	0.5704	0.597	0.639	0.7178	0.9175	0.8497	0.9325	0.897452
H5 Taurocholic Acid	0.3565	0.4362	0.3714	0.3599	0.4136	0.426	0.5916	0.7989	0.8662	0.729245
H6 Taurine	0.5746	0.5301	0.4657	0.3736	0.4582	0.3981	0.7944	0.8455	0.7582	0.0482929
H7 Hypotaurine	0.4198	0.4817	0.5131	0.4881	0.4841	0.5177	0.7944	0.853	0.8919	0.441158
H8 P-AminoBenzene SulfonicAcid	0.537	0.5455	0.4946	0.506	0.5407	0.5587	0.829	0.9144	0.9662	0.691051
H9 Butane SulfonicAcid	0.6523	0.6849	0.8564	0.6198	0.6976	0.6718	0.8767	0.9684	0.9698	0.368689
H10 2-HydroxyethaneSulfonic Acid	0.6434	0.7511	0.5408	0.699	0.7092	0.5602	0.8076	0.7681	0.9426	0.893582
H11 Methane SulfonicAcid	0.7083	0.5956	0.6443	0.6913	0.5739	0.591	0.8574	0.8371	0.9077	0.565721
H12 TetramethyleneSulfone	0.8254	0.817	0.6746	0.6681	0.6398	0.5875	0.8473	0.8978	0.8772	0.0608823
1p-value shown is for the comparison between WT and pgl
