# Supplementary material for: Impact of the pentose phosphate pathway on metabolism and pathogenesis of Staphylococcus aureus
Source: PLoS Pathog. 2023 Jul 13;19(7):e1011531. doi: 10.1371/journal.ppat.1011531 (PMC10368262; doi:10.1371/journal.ppat.1011531)
Supplement: S4 Table — (XLSX) [file ppat.1011531.s008.xlsx]

## Sheet: normalized data
Supplemental Table 4. Metabolomics normalized ion counts.
Compound	pgl_3h_1	pgl_3h_2	pgl_3h_3	WT_3h_1	WT_3h_2	WT_3h_3	pgl_6h_1	pgl_6h_2	pgl_6h_3	WT_6h_1	WT_6h_2	WT_6h_3	Ratio pgl/WT 3h	p-value 3h	Ratio pgl/WT 6h	p-value 6h
10-Hydroxydecanoic acid	99383	111449	111314	44859.9	56778.4	42226.2	18968.6	28331.9	28955.2	23379.8	30223.9	36665.7	2.23923	0.000584499	0.844757	0.40432
1-Aminocyclopropanecarboxylate	4225.86	8115.4	6963.11	3247.41	8034.77	1893.36	18627.5	26888.5	23696.9	23198.7	21617.7	22700.9	1.46517	0.403923	1.02511	0.828877
2-Aminoadipic acid	7016.38	4573.02	6215.08	6252.96	3310.85	9800.8	17728.5	17230.8	18038.9	34759.9	31305.5	29389.8	0.919433	0.808547	0.555215	0.000878034
2-Aminoisobutyrate	665032	612274	730295	235828	445520	272156	902852	1.08411e+06	994817	896129	1.14164e+06	1.62128e+06	2.1055	0.00862711	0.814904	0.361389
2-Deoxyuridine	0	0	0	0	0	0	7668.95	7668.47	7446.72	12736.1	11632.9	10872	#DIV/0!	#DIV/0!	0.646525	0.00160639
2-Hydroxy-4-(methylthio)butyrate	13030.9	10073.9	14463.6	5156.6	6196.06	6440.49	9972.65	13989	13715.4	13028.4	12414.5	13928.4	2.1114	0.00816576	0.956969	0.700945
2-Hydroxybutyrate	781271	654824	680535	315561	398207	359322	54981.7	65499.5	64748	45580.1	42546.5	53544.9	1.97246	0.00155608	1.30746	0.0369562
2-methylcitrate	6884.61	3379.58	3635.1	1905.27	2120.79	2406.24	6899.42	8170.17	7718.95	5514	8327.89	6066.98	2.16086	0.0938799	1.14464	0.363842
2-Oxoadipic acid	405759	376557	402384	259755	266320	237624	85325.8	97993.6	88883	99260.8	93946	89598.1	1.55127	0.000377365	0.96251	0.493415
3-(2-Hydroxyphenyl)propionate	153833	123952	142679	112189	132794	108181	64601.8	77722.3	74955.8	62179.9	72689.8	87327	1.19056	0.124807	0.977872	0.85333
3-Dehydroshikimic acid	48645.2	22601.1	54800.6	24357.9	27379.1	18503.5	7187.9	7386.98	6721.15	8532.46	5648.38	4108.88	1.7945	0.142456	1.16437	0.487374
3-Hydroxy-3-methylglutarate	300417	249489	269769	101000	123114	122122	203744	237640	229370	253798	257268	259705	2.36739	0.000662306	0.870237	0.032211
3-Phosphoglycerate	16507.8	21174.1	24029.2	11144.5	18438.3	11602	13221.6	9798.37	10526	16427	11971.2	11155.3	1.49839	0.100794	0.848114	0.360534
4-Acetamidobutyrate	82964.1	57309.6	88272.3	38701.8	39411.1	33100.1	20990.8	30864.5	25848.4	21403.1	16182.5	21943.2	2.05503	0.0160655	1.30531	0.14854
4-Aminobutyrate (GABA)	78369.6	69568.7	76336.9	23523.8	28118.8	23631.4	46195	49084.3	49854	52161.6	53976.4	50971	2.97945	8.44179e-05	0.923774	0.047832
5-Deoxy-5-(methylthio)adenosine	47831.7	83231.1	94220	12893	35183.4	24289.1	35741.7	52294.6	31948	38145.9	61498.6	54403.2	3.11312	0.0296819	0.778878	0.289904
6-Phosphogluconate	12408.6	10646.5	13648.4	0	0	0	7263.94	6532.27	8033.3	0	390.349	457.14	#DIV/0!	0.000149016	25.7579	0.000105599
Acetyl CoA	214752	183197	248021	121012	136546	129630	81602.5	96905.3	93023.9	31185.7	40326.9	52426.5	1.66836	0.0109751	2.19085	0.00304592
Acetyl-arginine	80867	71229.4	77188.6	25094	40436.9	30424.8	811355	873153	812238	1.43775e+06	848452	689761	2.38949	0.00110802	0.838971	0.522946
Acetyl-serine	905777	722911	862280	238984	335956	272707	35655.6	48332	39142.2	50191	41132.7	43000.1	2.93869	0.000908581	0.916664	0.47009
Acetyl-tryptophan	0	3870.82	4265.86	0	0	0	5700.68	6410.29	5427.89	7720.72	6570.14	4491.47	#DIV/0!	0.117053	0.933796	0.696748
Aconitate	1.58586e+06	1.41593e+06	1.60428e+06	436557	552350	427518	16260.5	28788.3	21721.2	12164.8	10625.6	12155.8	3.2519	0.000123587	1.91065	0.0442713
Adenine	1.65971e+07	1.28267e+07	1.58917e+07	4.77805e+06	5.44135e+06	4.71305e+06	2.9897e+06	3.46866e+06	3.68578e+06	2.89556e+06	2.96939e+06	3.15681e+06	3.0347	0.00101389	1.12441	0.164001
Adenosine	71245.1	63554.7	101664	32790.1	37607.8	39691.9	65948.4	73126.9	79893.5	59295.5	51537.3	54137.5	2.14791	0.0234619	1.32732	0.0176873
ADP	23498.4	21466.1	31827.5	11603.4	16622.3	11940.9	33218.6	24374	25632.3	40917.8	32240.7	28735.6	1.91184	0.026544	0.81678	0.243582
Alanine	1.44132e+07	1.25876e+07	1.50191e+07	4.82351e+06	5.58595e+06	5.38078e+06	625606	965903	688404	513211	637287	748370	2.66113	0.000335126	1.20067	0.365916
Alpha-Ketoglutarate	455505	416386	481885	362567	413147	309383	39162.5	43491.5	37231.9	38336.2	36364.1	51480.4	1.24761	0.065106	0.950112	0.70144
AMP	2.62673e+06	2.55725e+06	2.75792e+06	1.13575e+06	1.36825e+06	1.2384e+06	1.71943e+06	1.85458e+06	1.58549e+06	2.12685e+06	1.97979e+06	1.92137e+06	2.12214	9.70287e-05	0.85592	0.0428633
Arabitol	122198	99457.8	153702	51557.6	70182	44717.6	96964.5	229133	106591	74336.2	58870.3	118891	2.25498	0.0163238	1.71636	0.262449
Arginine	969008	705170	849426	200666	232934	167955	294234	388588	311523	227905	171263	167484	4.19513	0.00122967	1.75477	0.0151407
Arginino-succinate	4000.51	3360.37	4583.18	5303.16	7954.77	9101.52	18562.5	22123.6	19910.1	30192.8	21569.2	20968.9	0.534184	0.0421852	0.833156	0.269116
Asparagine	1.73657e+06	1.7029e+06	1.90294e+06	553917	658690	655192	281612	328669	300340	294270	313137	312761	2.86027	8.14735e-05	0.989624	0.842643
Aspartate	5.16558e+07	4.79346e+07	5.51024e+07	1.38828e+07	1.83234e+07	1.63839e+07	2.60719e+07	2.83428e+07	2.60782e+07	2.50334e+07	2.69975e+07	2.87338e+07	3.18362	0.000130932	0.996634	0.948138
Biotin	0	0	0	0	0	1927.7	5126.85	4329.92	5906.18	4819.51	5994.67	6950.5	0	0.373901	0.864803	0.354979
cis-4-Hydroxy-D-proline	13412.3	10427.7	17514.1	4672.04	6721.41	4237.61	10436.9	11257.2	11299.8	14283.6	11693	12127.9	2.64563	0.0173762	0.865878	0.115171
Citraconic acid	269976	231504	230396	124954	141032	142782	63255.7	88289.9	74192.4	63408	66773.3	67395.3	1.79044	0.00161869	1.14253	0.270698
Citramalate	2.60692e+06	2.33315e+06	2.78674e+06	1.48193e+06	2.14406e+06	1.56797e+06	1.78439e+07	2.13499e+07	1.65911e+07	1.65274e+07	1.57451e+07	2.01494e+07	1.48765	0.0265411	1.06415	0.599213
Citrate	2.05237e+06	1.89854e+06	2.13869e+06	477491	705121	566263	16676.6	21574.9	14544.1	8797.22	6892.55	6282.75	3.48201	0.000115468	2.4028	0.00974159
Citrulline	229193	215393	234295	134402	164826	145159	4.05896e+06	4.48893e+06	4.2185e+06	5.14134e+06	4.82323e+06	5.21213e+06	1.52768	0.001768	0.841184	0.00977212
CMP	447076	419933	462056	196966	246332	200410	239738	292882	266883	210259	285732	330936	2.0647	0.000343633	0.966836	0.823528
Coenzyme A	3678.09	0	2549.88	0	0	1145	8267.2	2324.56	9237.93	10232.5	4496.43	4240.22	5.4393	0.215603	1.04537	0.92634
Creatinine	44671.9	41708	48932.4	27642.9	25808.3	16752.6	9163.54	32426.9	9296.24	5074.19	11887.7	11343.7	1.92742	0.00542543	1.79776	0.401936
Cystathionine	78361.5	74096	79921.1	42054.6	59850	48569.3	14213.5	18284.4	17277.4	12497.8	15009.1	16727.7	1.54431	0.00759583	1.12526	0.346866
Cysteate	10769	4964.76	5217.4	2493.41	5503.96	2139	19614.7	19787.3	17021.8	54770.7	25507.6	22075.7	2.06692	0.17264	0.551261	0.215408
Cytidine	11827.3	6781.2	13737.6	9420.01	8286.82	3432.74	9803.13	9471.13	13277.8	4875	6799.43	7879.52	1.53012	0.248896	1.66473	0.0447459
dAMP	106850	90155.3	97221.6	65304.3	68745.6	81001.9	48166.3	49632.8	49315.3	53122.3	55843.8	45623.7	1.36817	0.0177359	0.951644	0.46497
dCMP	71353.8	58697.2	65953.9	23862.4	24815.5	29486.4	19246.5	20951.3	20878	14528.5	19527.1	18196.1	2.5076	0.0006372	1.16888	0.138897
Dihydroorotic acid	53004.1	50151.6	70040.7	59047.4	58841.2	47556.4	30277.8	16930.7	12934.8	102817	23858.5	10428.6	1.04685	0.740495	0.438668	0.4306
Dihydroxyacetone phosphate	61039.2	60742.6	73952.1	13025.5	13598.1	10282.8	4014.95	3260.74	4078.85	1771.07	3236.42	3330.78	5.30353	0.000291738	1.36174	0.152059
dTMP	112763	95166.1	120946	41717.5	50482.8	43134.8	44406.2	58388.1	52294.3	34385.9	50963.6	47250.9	2.43008	0.00133141	1.16959	0.309813
dUMP	4519.81	2387.48	3687.03	0	1372.79	0	13015.4	12701.9	11331.3	63595.8	46572.9	36035.1	7.71738	0.0163037	0.253404	0.01064
FAD	33544.4	20862.9	33278.7	7972.23	17030.6	10392.5	11618.8	3868.62	12314.2	12040.7	11675	17484.3	2.47734	0.024949	0.674796	0.246727
Galactose	964585	871247	1.00798e+06	441550	563654	467404	375314	457625	383254	393138	411580	406377	1.93114	0.00113248	1.00421	0.95244
Glucosamine 6-phosphate	29829.2	22776.8	34704.2	8469.71	13347.7	10171.6	6645.51	9590.34	6937.67	6493.7	6698.61	7321.97	2.72938	0.00791183	1.12963	0.412185
Glucose	55965.6	60495.6	70155.4	20090.3	37399.2	26667.1	23916.3	41435.6	12348.8	6381.31	10562.4	15120	2.21749	0.00646729	2.42332	0.15979
Glucose 1-phosphate	26844.8	32784.7	31092.8	9709.5	6892.41	6348.46	720.323	1009.46	1027.49	677.252	807.941	561.143	3.95298	0.000386195	1.34742	0.124975
Glucose 6-phosphate	89903.2	82160.5	82602.8	17993.3	21041.2	18168.5	5349.88	4951.67	4613.42	3230.7	3286.96	2708.23	4.45198	1.67467e-05	1.61664	0.00253033
Glutamate	1.0975e+08	1.04045e+08	1.17148e+08	5.55141e+07	6.56691e+07	5.50058e+07	7.61635e+07	8.55621e+07	7.50355e+07	8.0767e+07	7.83189e+07	8.94273e+07	1.87834	0.00055533	0.95271	0.455196
Glutamine	1.80806e+06	1.59743e+06	1.90425e+06	640533	846608	590798	710013	810338	703414	722618	852998	994679	2.55529	0.000845381	0.865179	0.249629
Glutaric acid	317677	246437	354142	144675	181310	149255	142534	161500	142466	143735	127769	148635	1.93219	0.0118108	1.06274	0.380971
Glycerol 3-phosphate	437194	386221	416929	127332	165596	154714	74550.5	99268.7	98617.8	27574.8	47100.1	51986.9	2.77084	0.00014515	2.1509	0.0116586
Glycine	801054	796569	918044	209712	208469	216516	3801.74	7128.34	4112.63	3747.65	2807.91	4666.89	3.96357	9.52661e-05	1.34041	0.344443
Gly-Gly	27846.9	25432.4	30713.6	10265.5	10335	5475.16	6198.64	8573.76	7167.7	6939.34	7256.17	6370.65	3.22113	0.000958456	1.06681	0.567768
GMP	466425	390319	445479	169642	202224	230570	128217	140406	143154	131143	158235	150077	2.1616	0.0012504	0.937017	0.374747
Guanine	237412	214509	248757	233363	230880	315842	134282	155822	149926	170020	162949	165785	0.898207	0.422859	0.882258	0.0440698
Guanosine	88376.2	92987	99535.1	33409.9	36536.2	42996	31295.9	33905.1	41692.4	22320.6	25887.2	23369.7	2.4871	0.000199929	1.49339	0.0233713
Histidine	163862	145222	180048	14176.2	20802.9	20578.3	14257.2	20177.8	20099.7	10602.5	12116.5	15164	8.80407	0.00014931	1.43956	0.0796802
Hydroxyphenyllactate	9544.13	4302.44	11220.5	10778.1	12240.7	9040.77	7808.73	10864.3	10861.9	8955.09	10736.3	9619.98	0.781892	0.364373	1.00763	0.95114
Hypoxanthine	43140.1	32806.1	38526.9	24436	25717.8	22753.4	9507.77	14088.3	11183	8188.87	8522.69	11001.9	1.57012	0.0111988	1.25495	0.216294
IMP	21406.4	17536.6	26333.2	28169.7	32541.4	27795.2	8139.56	7605.04	8132.97	2794.09	5027.09	7178.48	0.737531	0.059405	1.59187	0.081542
Indole-3-acetaldehyde	41880.7	32598	37312.5	12334.5	7813.96	3418.44	7756.76	7580.19	11407.8	3529.37	6868.62	7777.69	4.74357	0.00137905	1.47146	0.186879
Isocitrate	88390.1	90445.9	101331	18490.7	37691.2	25303.7	1020.56	1525.61	2245.82	3637.5	1041.86	1051.49	3.43824	0.000661125	0.836177	0.754394
Isoleucine	9.0177e+06	7.4358e+06	8.74062e+06	2.23016e+06	2.64872e+06	1.98052e+06	1.95703e+06	2.64872e+06	2.20698e+06	2.10912e+06	2.22171e+06	2.72498e+06	3.67294	0.000311795	0.965549	0.784454
Isopentenyl pyrophosphate	5124.1	6282.76	5517.41	2777.67	8000.97	2681.95	24978	25294	22194.6	19328.5	20955.7	25004.6	1.25732	0.554032	1.10994	0.287919
Isovalerylglycine	35490.1	30595.6	36933.3	13183.5	13957.4	11407	7538.93	15150.1	8817.66	8757.01	6625.19	9582.55	2.67249	0.000477947	1.26205	0.434424
Lactate	1.42595e+07	1.14932e+07	1.43109e+07	5.14146e+06	6.6276e+06	4.89709e+06	1.63395e+06	1.98967e+06	1.7172e+06	802177	1.00037e+06	1.40495e+06	2.40389	0.00192613	1.6651	0.0265548
Lauroyl-L-carnitine	43785.3	77456.3	50872.8	30997.7	43629.2	17696.6	1198.47	6908.98	4495.14	11685.5	18904.5	20811.9	1.86425	0.104175	0.245178	0.0161552
Leucine	2.94741e+07	2.2709e+07	2.55104e+07	6.39021e+06	7.58582e+06	6.41479e+06	4.78685e+06	6.85884e+06	6.06111e+06	5.46453e+06	6.10638e+06	6.92535e+06	3.81022	0.000673638	0.957318	0.738997
Lysine	2.36837e+06	1.88674e+06	2.16973e+06	851338	1.01721e+06	825234	2.2906e+06	2.99335e+06	2.48413e+06	2.56563e+06	2.51941e+06	2.87789e+06	2.38507	0.001219	0.97553	0.798358
Malate	1.22616e+06	1.129e+06	1.37388e+06	541841	528192	607763	338052	407601	354399	259860	300672	326853	2.22258	0.000816035	1.23965	0.068622
Malonic acid	307191	264068	324182	146765	157937	138935	118330	137588	120120	120234	100425	114438	2.01841	0.00129648	1.12218	0.183782
Methionine	2.90713e+06	2.38528e+06	2.78856e+06	798068	890686	756979	815760	917270	880992	883786	920708	976660	3.30411	0.00032235	0.939906	0.237428
Methionine sulfoxide	233215	180365	212784	53344	67505	43428.2	20879.2	39616.2	36413.5	20645.3	20387.6	22152.9	3.81285	0.000803653	1.53371	0.125241
Mevalonate	60731.8	67648.6	77761	119117	150959	141737	7455.83	14938.5	8246.21	5963.42	4856.14	7451.79	0.500571	0.0030206	1.67697	0.173061
N-Acetyl-asparagine	1.3132e+06	1.16162e+06	1.20321e+06	403328	441292	412485	219360	222486	219671	273358	296645	355848	2.92579	6.54925e-05	0.714496	0.0230524
N-Acetyl-aspartate	1.05616e+06	926550	1.03437e+06	472948	717346	503793	2.68459e+06	3.15425e+06	2.45861e+06	3.15311e+06	2.9213e+06	3.25107e+06	1.78095	0.00703777	0.889763	0.205687
N-Acetyl-Glucosamine	92957	66656	76759	55608.4	58417.8	54763.3	19563.4	44032.6	29915.5	28853	27632.8	37033	1.40039	0.0436442	0.999922	0.999762
N-Acetyl-glutamate	9056.07	7820.85	7505.44	2482.44	2612.57	4902.77	47045.6	52665.4	47761.1	91150.6	79987.5	84175.2	2.43878	0.00639897	0.577612	0.000631035
N-acetyl-glutamine	1.60519e+06	1.35331e+06	1.57438e+06	582185	716365	640272	544985	602184	584457	626426	815324	786985	2.33795	0.000610263	0.776955	0.0536617
N-Acetylglycine	4.77081e+06	3.91549e+06	4.40924e+06	1.4003e+06	1.73764e+06	1.5007e+06	280312	359850	343955	374652	327422	335889	2.82315	0.000457323	0.948123	0.560625
N-Acetyl-L-alanine	104246	109354	112378	32056.3	39576.5	32851.8	11480.8	15336.8	15425	10639.1	12368.8	12990.3	3.11987	2.55189e-05	1.17347	0.231903
N-Acetyl-L-cysteine	68169.2	49696.5	78277.9	11568.6	7798.57	14670.2	1611.89	3235.66	2615.03	816.536	1004.63	2517.29	5.7626	0.00327711	1.7201	0.219846
N-Acetyl-Leucine	111659	105158	111522	34186.4	38541.1	33353.6	34823.7	43090.9	39254.4	47839.4	41107.6	35938.2	3.09517	1.01935e-05	0.938213	0.57271
N-acetyl-L-ornithine	24719.6	26365.6	24081.7	13899.9	15367.2	15262.8	131326	139526	137109	106855	110960	106371	1.68801	0.000248821	1.25842	0.000595813
N-Acetyl-lysine	180439	159944	174804	81280.9	104810	77943.9	1.64145e+06	1.84875e+06	1.82378e+06	3.8066e+06	2.54433e+06	2.19642e+06	1.95121	0.00130866	0.62171	0.0943291
N-Acetyl-methionine	142380	147470	142041	37729.5	37936.4	32681.4	36202.9	41011.9	36393.4	55093.4	44828.1	40852.9	3.98617	1.60997e-06	0.807023	0.115923
N-Acetylneuraminic acid	133496	106934	124245	18339.9	21452.7	20121.6	0	0	0	0	0	0	6.08664	0.000204304	#DIV/0!	#DIV/0!
N-Acetyl-phenylalanine	73458.8	61639.6	67421	24071.5	18815.5	17814	33807.5	35066.7	32387.6	46859.4	36492.5	35151.5	3.33634	0.000272608	0.854506	0.202995
NAD	531445	443056	557047	210492	278315	260821	469070	528882	465167	540104	534690	545459	2.04308	0.00288247	0.903019	0.0659213
NADH	411909	400304	425076	126349	157421	122020	59254.5	62120.3	62365.5	48507.5	58845.6	59571.5	3.04909	3.08448e-05	1.10074	0.205361
NADP	45795.6	39295.7	52769.8	15002.5	19091.8	13135.6	12116.5	11369.2	13012.6	12931.2	11713.1	9674.2	2.91893	0.00210541	1.06351	0.531549
NADPH	52570	49918.6	48798.8	10226.3	14864.6	12245.2	2931.9	3324.38	3608.62	2097.15	3263.09	4455.19	4.05203	2.64941e-05	1.00504	0.982546
N-carbamoyl-aspartate	17568.2	13670.1	21160.4	21128.3	22739.6	23466.7	16022.7	6296.59	3679.94	40974	11618.1	6826.45	0.778184	0.0934088	0.437561	0.380605
N-Formylglycine	360370	270509	352423	122937	147304	112349	103028	148149	135789	118134	113035	95623.9	2.57012	0.00279463	1.18413	0.254485
Nicotinic acid	175976	149574	192140	28971.8	42631.6	30093.5	14886	23228.3	19069.2	17268.8	16941.6	16348.1	5.09052	0.000458265	1.13103	0.413691
N-Methyl-L-glutamate	7480.77	4970.87	9215.79	2607.7	2813.83	2549.71	11591.1	7027.4	9032.78	11461.2	11392.7	12586.3	2.7182	0.0208848	0.780224	0.132263
O-Phospho-serine	0	0	0	0	0	0	3233.6	2890.68	3931.75	4788.81	3541.96	2990.75	#DIV/0!	#DIV/0!	0.888223	0.529671
Ophthalmate	8310.19	4996.46	6376.21	0	3193.72	0	15017.3	22379.6	22163.8	21442.8	18853.3	22157.4	6.16299	0.0185802	0.95368	0.731383
Ornithine	615180	560374	649235	254844	281209	269789	1.602e+06	1.92425e+06	1.5717e+06	1.24304e+06	1.13032e+06	1.09736e+06	2.26445	0.000229373	1.46884	0.0110046
Orotate	66522.8	39004.4	39581.8	8802.16	30533.1	25362.9	20997.3	19783.4	16275.8	130022	30898.3	5404.93	2.24286	0.0748534	0.343042	0.392493
Phenylalanine	1.11897e+07	8.71321e+06	1.05233e+07	2.92033e+06	3.46105e+06	2.71143e+06	1.91546e+06	2.60847e+06	2.26571e+06	2.03942e+06	1.9676e+06	2.25618e+06	3.34618	0.000775036	1.08406	0.466055
Phosphoenolpyruvate	75792.1	81849.9	93246.5	57417	75074.4	65029.6	34968.1	36587.4	39004	37094.2	36223.9	40461.6	1.27019	0.0697505	0.971697	0.57172
Pipecolate	80803.6	57743.6	78031.1	32419.2	33109.1	38319.7	213867	204472	208846	235286	176495	180298	2.08553	0.00744911	1.05929	0.574887
Proline	2.07062e+07	1.98541e+07	2.23794e+07	4.25209e+06	5.37973e+06	5.14911e+06	1.39232e+06	1.55533e+06	1.52922e+06	2.01508e+06	1.83506e+06	1.7778e+06	4.25817	3.96806e-05	0.795471	0.0118537
Pyridoxamine 5-phosphate	0	0	0	0	0	0	1757.01	1995.74	2041.66	1994.74	3520.61	3547.3	#DIV/0!	#DIV/0!	0.639373	0.10455
Pyroglutamate	2.39033e+07	2.34516e+07	2.93194e+07	9.30485e+06	1.03225e+07	9.43438e+06	1.12881e+07	1.3418e+07	1.19693e+07	9.6238e+06	1.16637e+07	1.11978e+07	2.63833	0.00115048	1.12898	0.187871
Pyruvate	97823	67208.9	92211.1	31001.9	45625.8	31322.4	14764	33165.7	15585.5	15796.6	14176.6	21622.5	2.38298	0.00926355	1.23102	0.569124
Retinyl acetate	36543.1	45282.4	41542.9	18675.4	24425.7	9143.38	0	0	0	13971.6	17509.4	16675.1	2.36136	0.00983897	0	0.000114079
Ribose	156244	122713	153092	52066.2	59985.3	54428.5	62550.2	86009.1	71000.4	83895	76528.5	85183.9	2.5952	0.00127	0.893946	0.304088
Ribose 5-phosphate	29399.1	21166.1	31697.9	10253.9	10855.1	8193.4	7284.06	8640.62	11199.3	4454.18	3996.33	5835.8	2.80739	0.00586891	1.8986	0.0283385
Ribulose-5-phosphate	29399.1	21166.1	31697.9	10253.9	10855.1	8193.4	7284.06	8640.62	11199.3	4454.18	3996.33	5835.8	2.80739	0.00586891	1.8986	0.0283385
S-Carboxymethyl-L-cysteine	0	0	0	0	0	0	3957.46	4079.76	4025.24	3515.19	4418.61	5877.17	#DIV/0!	#DIV/0!	0.873398	0.445239
Sedoheptulose	28778.8	17272.4	23879.8	4044.27	12862.6	6694.18	0	0	0	0	0	0	2.96304	0.0218429	#DIV/0!	#DIV/0!
Serine	311854	228486	284581	46403.8	55373.1	37755.4	106898	132094	102946	62657.9	88542.4	100955	5.91204	0.0008034	1.35606	0.108173
Sorbitol	1.22159e+06	1.39018e+06	1.71067e+06	285162	390674	289836	105301	303763	118767	64450	68428	84988.9	4.47609	0.00161996	2.42272	0.183554
Succinic acid	4.40878e+07	4.41709e+07	5.12838e+07	2.95681e+07	3.51657e+07	3.77639e+07	9.16452e+06	1.20266e+07	9.86025e+06	1.14189e+07	1.1897e+07	1.29348e+07	1.36142	0.0220485	0.856575	0.14885
Succinyl-CoA	18391.8	17803.9	17182.6	12281	15469.5	7304.6	3082.34	4503.24	2926.48	4662.28	4182.06	3351.14	1.5227	0.0637409	0.861963	0.424174
Taurine	0	3677.64	4651.74	0	0	0	7451.18	8986.52	6799.92	8279.39	9710.4	12006.8	#DIV/0!	0.121528	0.774676	0.149362
Thiamine	83787.8	57698.6	94180.5	13160.6	24591.4	26184.7	11809.4	6227.17	14629.2	9352.46	5857.08	7363.25	3.68594	0.00784793	1.44713	0.27588
Threonine	565325	564337	603327	115102	101902	97764	86890.3	108688	94602.9	79954	117766	120767	5.50562	4.4068e-06	0.911123	0.55335
Thymidine	29855	44349.2	43620.5	28983.4	38312.7	32351.2	33737	44038.3	49852.8	14873.7	26455.5	33709.2	1.18242	0.328303	1.70084	0.0724282
Thymine	390310	475040	449267	170541	301064	183425	171699	247088	218674	160014	297252	282073	2.00696	0.0105599	0.862205	0.523875
trans-4-Hydroxy-L-proline	8845.93	4692.09	8389.98	3873.12	0	3212.15	11946.4	16869.4	10669.7	20522.3	21992	15621.8	3.09487	0.04967	0.679189	0.0825771
Tryptophan	2.23334e+06	1.53737e+06	1.9824e+06	579205	645194	521021	490514	625512	605875	548440	539616	570656	3.29612	0.00294837	1.03809	0.65072
Tyrosine	1.18413e+06	903247	1.07959e+06	379566	416194	404027	627081	768041	691877	819229	749453	723864	2.63961	0.00136748	0.910341	0.240215
UDP-Glucose	17399.3	17338.4	14745.7	4681.3	6962.29	1349.64	3271.93	3485.58	2361.28	1598.31	1338.78	3089.47	3.8084	0.00276701	1.5131	0.185424
UDP-N-acetylglucosamine	98092.1	89117.6	92595.6	29996.8	36868.9	27945.3	15399.6	17846.7	17336.8	10563.1	13694.6	17286.5	2.95119	8.0569e-05	1.21758	0.221128
UMP	899917	824530	923529	353536	398180	471908	393667	620098	522438	475915	662674	666435	2.16404	0.000481934	0.85107	0.379835
Uracil	1.41667e+06	1.53826e+06	1.50874e+06	358049	535948	375994	298047	460118	394177	277189	454629	573769	3.51472	9.37018e-05	0.882623	0.630321
Uridine	89784	100875	105403	51093.9	59561.9	50292.7	49255.2	71193	75990.2	36027.6	46372.1	55447	1.83949	0.00121671	1.42505	0.121421
Urocanate	201179	178914	190096	47387.3	59649.4	53603.8	11075.8	16351	13745.2	7652.62	9987.3	12198.2	3.54947	4.91267e-05	1.37985	0.133389
Valine	5.63388e+06	4.53361e+06	5.44553e+06	1.53429e+06	1.56872e+06	1.38377e+06	1.37476e+06	1.74205e+06	1.62409e+06	1.38227e+06	1.65269e+06	1.94592e+06	3.47978	0.000421908	0.95182	0.703337
Xanthine	172280	122555	165023	47177.5	41248.9	45945.7	60820.3	69060.3	54891.5	0	0	0	3.42228	0.00225266	#DIV/0!	0.000115333
