# Supplementary material for: Impact of the pentose phosphate pathway on metabolism and pathogenesis of Staphylococcus aureus
Source: PLoS Pathog. 2023 Jul 13;19(7):e1011531. doi: 10.1371/journal.ppat.1011531 (PMC10368262; doi:10.1371/journal.ppat.1011531)
Supplement: S5 Table — (XLSX) [file ppat.1011531.s009.xlsx]

## Sheet: Sheet1
Supplemental Table 5. Metabolomics normalized ion counts in M9.
Compound	WT-1	WT-2	WT-3	pgl-1	pgl-2	pgl-3	p-value
2-Hydroxyglutarate	3.46327e+06	3.89315e+06	4.16717e+06	7.10594e+06	8.67221e+06	6.99994e+06	0.00290825
3-Phenylbutyric acid	564183	1.11589e+06	441459	485050	1.71059e+06	1.28166e+06	0.33702
3-Phosphoglycerate	75215	114333	161723	78469.1	110465	63136.2	0.31246
3-Phosphoserine	35855.2	41918.6	44112	36925.1	47927.6	36031.5	0.945063
5- Methylthioadenosine	953121	1.3289e+06	2.41518e+06	1.08026e+06	1.33642e+06	1.31026e+06	0.508369
5-Hydroxytryptophan	8442.03	8768.7	12181.3	17654.7	12122.5	13188.3	0.0945785
Acetyl CoA	29282.1	32467.1	26104.5	51605	62403	43162.5	0.0169489
Acetyl glycine	7.07456e+06	8.11017e+06	7.70702e+06	7.33387e+06	8.24632e+06	7.03622e+06	0.855482
Acetyl proline	1.22829e+06	1.64823e+06	1.38483e+06	1.23659e+06	1.67167e+06	1.45682e+06	0.853406
Acetyl-arginine	6.99184e+07	9.37962e+07	7.9942e+07	5.1254e+07	6.68489e+07	6.00991e+07	0.0575894
Acetyllysine	4.57923e+07	7.10046e+07	5.78085e+07	6.83387e+07	7.52444e+07	6.24991e+07	0.267874
Acetyl-Methionine	309993	336958	361902	322013	337096	310871	0.483688
Acetyl-Phenylalanine	144932	153664	143345	156927	171521	133778	0.586491
Aconitate	4.73306e+06	4.78035e+06	4.73192e+06	4.96973e+06	5.90175e+06	4.27256e+06	0.560284
Adenine	5.49288e+06	6.87785e+06	1.00861e+07	1.11249e+07	1.4902e+07	1.47998e+07	0.029275
Adenosine	1.12274e+06	1.12255e+06	1.23665e+06	2.65954e+06	2.63769e+06	2.21567e+06	0.000845372
ADP	374391	457783	501110	361206	447640	293020	0.25549
AICAR (ZMP)	283978	543281	350469	88408	104334	77441.1	0.0179785
a-ketoglutarate	2.05698e+07	1.69236e+07	1.75814e+07	7.34428e+06	9.88086e+06	8.74678e+06	0.00193471
Alanine	3.85939e+07	3.96716e+07	4.26399e+07	3.2721e+07	4.02635e+07	3.28994e+07	0.144263
AMP	3.29412e+06	3.44366e+06	3.87743e+06	5.27227e+06	6.34801e+06	5.9168e+06	0.00298833
Arginine	1.48541e+07	1.47926e+07	1.50358e+07	1.55947e+07	1.92046e+07	1.48998e+07	0.278987
Asparagine	221136	217380	261288	230552	291466	251985	0.337332
Aspartate	1.00436e+07	1.15388e+07	1.1923e+07	2.44935e+07	3.00715e+07	2.26183e+07	0.00324215
Aspartyl-Phenylalanine	6998.03	11435.6	9799.74	13307.9	13781.7	11235.4	0.0903219
ATP	55973.5	69216	72160.9	59709.2	66726.7	32608.8	0.330296
Azelaic acid	1.8445e+06	2.78479e+06	999496	1.52592e+06	4.38751e+06	2.91853e+06	0.334489
Betaine	4.5603e+08	4.72268e+08	4.55744e+08	5.29426e+08	5.98177e+08	5.36992e+08	0.014061
Carnitine	2.55252e+06	2.8583e+06	2.83394e+06	3.16524e+06	3.98216e+06	3.56732e+06	0.0321806
CDP	14531.2	19478.4	22329.4	19711.2	24721.7	16396.2	0.675804
Citrate	2.63934e+06	3.91886e+06	4.73845e+06	4.92798e+06	6.54708e+06	3.2923e+06	0.360239
Citrulline	8.62906e+06	9.04896e+06	9.0923e+06	1.36081e+07	1.59514e+07	1.37998e+07	0.00194865
CMP	152051	136946	192545	263508	347480	311692	0.00752838
Creatinine	86818.5	109080	107804	134320	99591	123269	0.22794
Cystathionine	190879	171480	194279	230527	302617	186848	0.189558
Cysteate	33007.3	42741.3	38490.9	37216.6	49803.6	41142.5	0.376122
Cytidine	27437.7	26432	58742.4	97908.1	91194.8	69028.1	0.024193
Cytosine	427640	426996	465947	558335	713433	600537	0.0186658
Deoxyadenosine	4005.1	12211.9	5253.47	0	22753.7	10918.8	0.594843
Deoxycarnitine	308223	307187	277704	382788	466026	354581	0.0414695
D-Glyceraldehyde-3-phosphate	75529.5	84185.6	117215	93693	141776	90854.8	0.473676
Dihydroxyacetone phosphate	246631	278959	190072	243283	281830	197285	0.95282
D-Xylose	1.03263e+06	1.20071e+06	1.16455e+06	1.39594e+06	1.56458e+06	1.24197e+06	0.0650572
FAD	80640.1	77585.2	68852	58913.4	76135.1	68033.1	0.260035
Fructose-1 6-bisphosphate	14068.4	29717.9	25370.4	27686.3	30082.6	17841.5	0.737307
Fructose-6-phosphate	79229.3	93696.6	71158.5	140165	167577	108218	0.0356008
Fumarate	3.73021e+06	3.67895e+06	3.97021e+06	3.75845e+06	4.77002e+06	3.9618e+06	0.313832
Glucose	5.0398e+06	4.47664e+06	4.9137e+06	4.2687e+06	5.54234e+06	4.74943e+06	0.920459
Glucose-6-phosphate	374545	490206	405358	514556	629790	474055	0.116216
Glutamate	2.9519e+08	3.92278e+08	3.3994e+08	4.64862e+08	4.91135e+08	4.25994e+08	0.0250604
Glutamine	3.66149e+07	4.383e+07	4.00644e+07	7.79737e+07	9.24551e+07	7.48989e+07	0.00199972
Glutaryl-Carnitine	77659.6	116229	54682.5	83519.9	52015	91738.2	0.759489
Glycerol-3-phosphate	511081	569429	727274	3.43956e+06	3.4051e+06	2.02411e+06	0.00748477
Glycerophosphocholine	40705.6	37411.3	34815.8	46419.8	68166.8	52406.2	0.0548179
Glycerophosphocholine (+HAc)	19745.1	18459.9	18231.5	31096.5	30783.7	25748.1	0.00442404
Glycine	305185	254699	338034	492674	610851	571227	0.00362161
GMP	182956	195481	260773	202204	273175	221464	0.581862
Guanine	101104	91885.5	109431	119944	149034	132877	0.0279304
Histidine	2.3415e+06	2.73078e+06	1.9664e+06	4.40677e+06	6.37382e+06	4.68227e+06	0.0126647
Homoarginine	25263.9	30286.4	27143.8	25936.7	36809.1	21754.2	0.904663
IMP	108524	104983	115863	20877.6	29918.7	25091.2	3.38344e-05
Indole	1.73295e+06	2.10861e+06	1.0254e+06	1.88613e+06	3.35369e+06	2.51182e+06	0.144218
Isocitrate	238337	264412	312049	278630	288307	234734	0.879799
Isoleucine	3.56688e+07	3.70363e+07	3.93173e+07	4.29104e+07	5.03728e+07	4.23994e+07	0.0474005
Itaconic acid	579902	730269	674754	872716	968394	783128	0.0369462
Lactate	1.03867e+08	1.09894e+08	1.13167e+08	1.21049e+08	1.46321e+08	1.23373e+08	0.0668423
L-arginino-succinate	88265.3	90413.8	92251.6	160483	197604	147088	0.00673142
Leucine	6.7553e+07	7.04567e+07	7.12567e+07	8.16489e+07	9.17205e+07	7.86988e+07	0.0253446
Lysine	1.19211e+07	1.29298e+07	1.32614e+07	1.84753e+07	2.43469e+07	1.75997e+07	0.0260827
Malate	3.75603e+06	3.63027e+06	3.7492e+06	3.48691e+06	4.90529e+06	3.81089e+06	0.45544
Mannose-6-phosphate	101517	135805	106710	114881	142205	108599	0.652161
Methionine	1.9017e+07	2.29012e+07	2.15731e+07	2.47331e+07	2.84397e+07	2.29997e+07	0.0982269
Methionine sulfoxide	838407	852231	764231	995845	1.57171e+06	1.21623e+06	0.0596552
N-Acetylaspartate	2.15138e+06	3.95591e+06	3.43777e+06	1.10646e+07	1.2513e+07	9.1914e+06	0.00215584
N-acetyl-glutamate	1.52157e+06	1.76912e+06	1.67439e+06	2.17872e+06	2.64902e+06	2.07302e+06	0.0279044
N-acetyl-glutamine	8.76221e+06	1.15054e+07	8.17437e+06	9.0004e+06	1.15438e+07	9.85913e+06	0.633715
N-Acetyl-L-alanine	2.73644e+06	2.45075e+06	2.84466e+06	1.39025e+06	1.58209e+06	1.42637e+06	0.000770357
N-acetyl-L-ornithine	91907	188268	122492	590331	659341	495022	0.00128443
N-Acetyltyrosine	115892	145940	145176	116656	146275	104269	0.451175
NAD+	96407.2	86353.6	104437	156080	188259	126343	0.030407
NADP+	29292.2	28726.2	29735.8	41479.8	49820.9	36207.1	0.0289819
NADPH	16709.3	19764.6	14472	14687.9	24589.6	17130.9	0.615632
N-carbomoyl-L-aspartate	453620	568118	851086	287787	394451	261233	0.0682529
Nicotinamide riboside	10863.2	10423.3	11521.1	21361.5	22536.4	16898.6	0.00591928
O-Acylcarnitine	16520.6	21799.7	18824.3	25917.8	30777.2	27698.5	0.0121075
O-Butanoylcarnitine	2.61333e+06	3.8201e+06	1.12416e+06	2.52041e+06	6.37264e+06	4.46146e+06	0.227886
O-Decanoyl-L-carnitine	189933	190261	104462	145268	467278	242820	0.282171
Ophthalmate	134231	136768	119696	107232	134192	119394	0.350771
O-Propanoylcarnitine	6.14984e+06	8.92675e+06	2.58086e+06	6.25775e+06	1.4902e+07	1.02998e+07	0.211924
Ornithine	584770	928975	788159	2.14536e+06	2.526e+06	1.90639e+06	0.00229971
Orotate	181072	228298	231195	380104	443782	336306	0.00790811
Oxaloacetate	31708.9	38646.5	12865.3	40506.4	67978.4	37384.7	0.167483
Pantothenate	267170	347779	107350	232302	746958	453951	0.22416
Phenylacetylglycine	29028.6	26615	31378.6	31183.6	37547.7	36591	0.0647135
Phenylalanine	5.01481e+06	4.8134e+06	5.0464e+06	5.05214e+06	6.19774e+06	5.07324e+06	0.278482
Phenyllactic acid	1.93445e+06	1.98555e+06	1.82877e+06	1.34127e+06	1.37208e+06	1.12279e+06	0.00218885
Phosphocholine	312637	323452	349754	346079	421333	358995	0.142531
Phosphocholine (+HAc)	33417.4	37086.1	39930.2	34751.9	38822.5	31596.1	0.567003
Phosphoenolpyruvate	183115	287201	312326	148518	178539	152838	0.0680178
Pipecolate	310646	351129	329806	444298	577245	466966	0.0178457
Proline	9.03546e+08	9.68643e+08	9.22695e+08	1.11249e+09	1.32229e+09	1.16998e+09	0.0145967
Propionyl CoA	3833.08	2445.97	3800.21	3806.36	6911.63	7580.19	0.0933732
Pterin	74810.7	114313	166012	104106	133290	111993	0.94839
Pterine	53502.1	79199.1	114464	82049.2	84994.3	84731.8	0.934974
Pyruvate	1.08959e+07	8.37932e+06	1.08115e+07	4.59661e+06	4.88029e+06	4.64303e+06	0.00303669
Ribitol	155317	178733	174979	198464	207413	277434	0.0891776
Ribose phosphate	112256	97866.5	94585	60127.2	68389	48023.7	0.00599435
S-adenosyl-L-methionine	255751	169223	195796	320558	438093	213904	0.167393
Sedoheptulose	64232	68856.8	31924.2	95736.4	125764	94092.5	0.0318628
Serine	717738	657996	760186	1.13916e+06	1.5565e+06	1.28736e+06	0.00805365
Sorbitol	1.10996e+07	1.39565e+07	1.41459e+07	9.83522e+06	1.19075e+07	9.03573e+06	0.0978235
Succinate	1.9857e+07	2.03303e+07	2.27345e+07	2.62903e+07	3.20897e+07	2.92543e+07	0.0122196
Taurine	4309.43	4167.9	4663.68	3742.53	3852.82	4888.33	0.607427
Theanine	84016.8	104703	108362	121527	123062	107545	0.112363
Threonic acid	194951	197660	183723	139762	167086	156600	0.0140657
Threonine	1.93009e+07	2.65171e+07	2.36277e+07	2.12565e+07	2.56062e+07	2.09997e+07	0.847609
Thymine	108346	164852	178395	183405	235515	199462	0.103071
Tryptophan	13807.6	20233.2	18544	22846.3	23734	31233	0.0625061
Tyrosine	4.24968e+06	4.69368e+06	4.64035e+06	4.90235e+06	6.43678e+06	4.96517e+06	0.156421
UDP	170795	197496	271276	243127	318368	236932	0.254642
UDP-D-Glucose	498437	573039	533847	370705	451592	373864	0.0161596
UDP-N-acetyl-glucosamine	516595	548804	611391	463783	576488	464217	0.286098
UMP	948319	1.00651e+06	1.24692e+06	1.25225e+06	1.44203e+06	1.21116e+06	0.112757
Unknown_	465873	537669	583387	509278	629719	485474	0.83482
Uracil	167755	153596	293375	372601	467033	381771	0.0196031
Uridine	52503.7	60158.6	68711.6	132030	141376	121268	0.000677016
Urocanate	9.93427e+06	1.24915e+07	1.1487e+07	1.51974e+07	1.61613e+07	1.40998e+07	0.015618
UTP	11258.8	14913.6	16954.6	14075.8	18141.7	7813.34	0.778799
Valine	1.10996e+07	1.05023e+07	1.16199e+07	1.13483e+07	1.38248e+07	1.12157e+07	0.309516
