# Supplementary material for: Impact of the pentose phosphate pathway on metabolism and pathogenesis of Staphylococcus aureus
Source: PLoS Pathog. 2023 Jul 13;19(7):e1011531. doi: 10.1371/journal.ppat.1011531 (PMC10368262; doi:10.1371/journal.ppat.1011531)
Supplement: S6 Table — (XLSX) [file ppat.1011531.s010.xlsx]

## Sheet: LabeledPool
Supplemental Table 6. 13C labelling metabolomics.
									Sum of all carbon labels
Compound	Label	pgl-1	pgl-2	pgl-3	WT-1	WT-2	WT-3		pgl-1	pgl-2	pgl-3	WT-1	WT-2	WT-3	pgl/WT	P-value
2 3-cCMP	0	0	0	0	48776.6	52329.6	0
2 3-cCMP	1	2689.07	0	0	697.64	165.817	7770.25
2 3-cCMP	2	23687.2	25905.2	30315.9	31902.6	31937.1	39885.4
2 3-cCMP	3	0	1506.56	0	0	0	0
2 3-cCMP	4	0	0	0	0	0	0
2 3-cCMP	5	0	0	0	0	0	0
2 3-cCMP	6	13605	11961.4	12704.1	45582	49749.6	16972.3
2 3-cCMP	7	3411.1	3822.15	3095.73	0	0	1540.31
2 3-cCMP	8	5551.96	6774.3	10002.3	26101.2	38066.3	14562.4
2 3-cCMP	9	0	0	0	1178.16	1411.23	1231.62		48944.3	49969.6	56117.9	154238	173660	81962.2	0.378256	0.0385913
2-Hydroxybutyrate	0	1.683e+06	1.79192e+06	2.02467e+06	2.83147e+06	2.81239e+06	3.10707e+06
2-Hydroxybutyrate	1	4149.24	0	0	18429.3	26275	12368.3
2-Hydroxybutyrate	2	0	0	0	0	0	0
2-Hydroxybutyrate	3	0	0	0	0	0	0
2-Hydroxybutyrate	4	0	0	0	0	0	0		1.68715e+06	1.79192e+06	2.02467e+06	2.8499e+06	2.83867e+06	3.11944e+06	0.624856	0.00124734
2-phenylglycine	0	40571.9	32078.8	36799.5	47800.2	51357.2	55144.1
2-phenylglycine	1	14635.4	13911.8	12856.3	9425.55	7572.99	7298.36
2-phenylglycine	2	0	0	0	0	0	0
2-phenylglycine	3	2417.13	2180.64	2011.79	5621.8	6411.41	7169.01
2-phenylglycine	4	0	1725.28	2115.58	1950.73	2996.12	4764.8
2-phenylglycine	5	4832.54	8088.39	6618.79	2791.24	5606.69	3520.59
2-phenylglycine	6	9974.23	9880.59	11625.4	13932.1	13809.5	16915.6
2-phenylglycine	7	0	0	0	0	0	0
2-phenylglycine	8	0	0	0	0	0	0		72431.2	67865.5	72027.3	81521.6	87754	94812.5	0.803989	0.0136837
3-(2-Hydroxyphenyl)propionate	0	169216	138701	145386	304593	402165	495803
3-(2-Hydroxyphenyl)propionate	1	1200.2	1759.75	0	2625.23	0	0
3-(2-Hydroxyphenyl)propionate	2	0	0	0	0	0	0
3-(2-Hydroxyphenyl)propionate	3	0	0	0	0	0	0
3-(2-Hydroxyphenyl)propionate	4	0	0	0	0	0	0
3-(2-Hydroxyphenyl)propionate	5	0	0	0	0	0	0
3-(2-Hydroxyphenyl)propionate	6	23439.7	31801.1	158221	165677	37053.7	13619.3
3-(2-Hydroxyphenyl)propionate	7	0	0	9340.24	0	0	0
3-(2-Hydroxyphenyl)propionate	8	9951.04	8032.37	14314.4	6385.7	8073.75	9464.15
3-(2-Hydroxyphenyl)propionate	9	0	0	0	0	0	0		203807	180295	327261	479281	447292	518886	0.492136	0.00811381
3-Dehydroshikimic acid	0	367000	12860.4	239697	10088.7	526327	21988.1
3-Dehydroshikimic acid	1	0	0	0	578.743	47101.7	502.955
3-Dehydroshikimic acid	2	34740.5	0	15623.3	0	34340.2	0
3-Dehydroshikimic acid	3	0	0	0	21603.2	0	0
3-Dehydroshikimic acid	4	18457.2	0	14217.4	0	13485.6	0
3-Dehydroshikimic acid	5	0	0	0	0	0	0
3-Dehydroshikimic acid	6	0	0	0	0	0	0
3-Dehydroshikimic acid	7	0	0	0	0	0	0		420197	12860.4	269538	32270.6	621254	22491	1.03932	0.971236
4-Aminobutyrate (GABA)	0	4.13514e+06	4.02586e+06	4.85049e+06	4.74929e+06	4.5934e+06	4.84217e+06
4-Aminobutyrate (GABA)	1	243646	241983	279395	227303	199060	232155
4-Aminobutyrate (GABA)	2	55899.6	47484.4	73040.4	37303.2	43816.6	39108.9
4-Aminobutyrate (GABA)	3	12805.5	15262	21388.9	14878.5	9212.03	9290.52
4-Aminobutyrate (GABA)	4	2689.42	2693.39	2904.08	6170.22	6090.6	2572.91		4.45018e+06	4.33328e+06	5.22722e+06	5.03494e+06	4.85158e+06	5.12529e+06	0.93331	0.316653
4-Hydroxy-3-methoxymandelic acid	0	264743	375768	194202	9533.19	5306.69	23539.5
4-Hydroxy-3-methoxymandelic acid	1	0	0	0	0	0	5104.29
4-Hydroxy-3-methoxymandelic acid	2	0	0	0	0	0	0
4-Hydroxy-3-methoxymandelic acid	3	0	0	0	0	0	0
4-Hydroxy-3-methoxymandelic acid	4	0	0	0	0	0	0
4-Hydroxy-3-methoxymandelic acid	5	0	0	0	0	0	0
4-Hydroxy-3-methoxymandelic acid	6	0	0	0	0	0	0
4-Hydroxy-3-methoxymandelic acid	7	0	0	0	0	0	0
4-Hydroxy-3-methoxymandelic acid	8	0	0	0	0	0	0
4-Hydroxy-3-methoxymandelic acid	9	0	0	0	0	0	0		264743	375768	194202	9533.19	5306.69	28643.7	19.196	0.00778701
5-Deoxy-5-(methylthio)adenosine	0	39912.3	33171.2	23967.2	11416.8	22908.9	16744.3
5-Deoxy-5-(methylthio)adenosine	1	0	0	0	0	0	0
5-Deoxy-5-(methylthio)adenosine	2	7285.33	7007.26	0	0	14670.2	14544.5
5-Deoxy-5-(methylthio)adenosine	3	908.99	3259.06	9520.83	0	0	5937.17
5-Deoxy-5-(methylthio)adenosine	4	0	0	0	0	0	2992.52
5-Deoxy-5-(methylthio)adenosine	5	44116.4	33068.3	22361.4	25445	47510.3	44455.2
5-Deoxy-5-(methylthio)adenosine	6	0	0	0	0	0	321.55
5-Deoxy-5-(methylthio)adenosine	7	0	0	6166.42	0	2281.55	0
5-Deoxy-5-(methylthio)adenosine	8	0	0	0	0	0	0
5-Deoxy-5-(methylthio)adenosine	9	0	0	0	0	0	0
5-Deoxy-5-(methylthio)adenosine	10	0	0	0	0	0	0
5-Deoxy-5-(methylthio)adenosine	11	0	0	0	0	0	0		92223	76505.8	62015.9	36861.8	87371	84995.2	1.10284	0.719754
7 8-Dihydro-L-biopterin	0	53323.9	54376.6	51216.6	174437	216861	242614
7 8-Dihydro-L-biopterin	1	0	0	0	98365.9	111470	116393
7 8-Dihydro-L-biopterin	2	0	0	0	0	0	0
7 8-Dihydro-L-biopterin	3	0	0	0	0	0	0
7 8-Dihydro-L-biopterin	4	0	0	0	0	0	0
7 8-Dihydro-L-biopterin	5	0	0	0	0	0	0
7 8-Dihydro-L-biopterin	6	0	0	0	0	0	0
7 8-Dihydro-L-biopterin	7	0	0	0	0	0	0
7 8-Dihydro-L-biopterin	8	0	0	0	0	0	0
7 8-Dihydro-L-biopterin	9	0	0	0	0	0	0		53323.9	54376.6	51216.6	272803	328331	359006	0.165514	0.000451684
Acetyl-arginine	0	70185.8	54185.6	61406.4	55969.6	62156.2	64651.1
Acetyl-arginine	1	0	0	2481.6	0	2198.41	0
Acetyl-arginine	2	74844.8	54890.4	69892.7	46134.4	54271.3	62774.2
Acetyl-arginine	3	0	0	0	0	0	0
Acetyl-arginine	4	0	0	0	0	0	0
Acetyl-arginine	5	4604.44	4954.13	4300.77	5004.96	8022.48	6420.78
Acetyl-arginine	6	0	0	0	0	0	0
Acetyl-arginine	7	0	0	0	0	0	0
Acetyl-arginine	8	0	0	0	0	0	0		149635	114030	138081	107109	126648	133846	1.09288	0.436647
Acetyl-serine	0	7.9638e+06	7.08669e+06	8.32108e+06	8.54458e+06	8.59084e+06	8.19609e+06
Acetyl-serine	1	17365.6	6362.92	8449.84	196918	176535	162632
Acetyl-serine	2	4.58942e+06	4.08577e+06	4.74948e+06	5.91521e+06	6.0405e+06	5.77602e+06
Acetyl-serine	3	0	8199.11	4565.1	158553	149071	155248
Acetyl-serine	4	0	0	0	0	0	0
Acetyl-serine	5	9688.75	5521.48	12025.6	7888.49	6121.73	6314.98		1.25803e+07	1.11925e+07	1.30956e+07	1.48231e+07	1.49631e+07	1.42963e+07	0.83635	0.016334
Adenine	0	2.53288e+06	2.89308e+06	2.23248e+06	568619	698910	731185
Adenine	1	10219.7	11712.7	9043.85	13899	40559	55745.8
Adenine	2	0	0	0	8915.91	26518.4	27772.9
Adenine	3	0	0	0	1447.52	3202.39	6159.73
Adenine	4	0	0	0	0	0	0
Adenine	5	0	0	0	0	0	0		2.5431e+06	2.90479e+06	2.24152e+06	592882	769190	820864	3.52251	0.000841144
Alanine	0	7.46335e+06	6.5644e+06	7.42287e+06	4.98888e+06	4.89155e+06	5.68579e+06
Alanine	1	12666.9	11148.6	310.58	74539.1	79535.8	76010.2
Alanine	2	15155.4	10091.5	22125.5	59823.4	59450.7	91752.6
Alanine	3	2.10592e+06	1.81423e+06	2.04531e+06	1.68559e+06	1.84802e+06	1.98377e+06		9.59709e+06	8.39986e+06	9.49062e+06	6.80883e+06	6.87856e+06	7.83732e+06	1.27702	0.0171774
Alpha-Ketoglutarate	0	48292.9	52867.7	58592.9	55168.3	56250.8	54990.4
Alpha-Ketoglutarate	1	0	0	0	0	1510.85	0
Alpha-Ketoglutarate	2	0	0	0	0	0	0
Alpha-Ketoglutarate	3	0	0	0	0	0	0
Alpha-Ketoglutarate	4	0	0	0	0	0	0
Alpha-Ketoglutarate	5	0	0	0	0	0	0		48292.9	52867.7	58592.9	55168.3	57761.6	54990.4	0.951365	0.430972
AMP	0	378617	311818	348727	144885	136947	127535
AMP	1	0	0	0	5159.52	15125.5	18146.1
AMP	2	143595	129253	135858	81904.7	97062.1	88329.4
AMP	3	64132.3	45522.7	50600.3	41588.6	57281.2	59043.1
AMP	4	0	3369.28	3371.03	9705.85	23933.6	25629.8
AMP	5	634055	533225	564300	299156	325064	313519
AMP	6	0	0	0	15731	49435.4	62189.1
AMP	7	0	0	0	13466.3	32173.7	45902.2
AMP	8	0	0	0	3336.52	10327.6	17887.5
AMP	9	0	0	0	0	0	0
AMP	10	0	0	0	0	0	0		1.2204e+06	1.02319e+06	1.10286e+06	614934	747350	758181	1.57817	0.00512208
Arginine	0	455863	419276	445132	815941	602802	697783
Arginine	1	0	0	1593.08	1553.19	0	0
Arginine	2	0	0	0	0	0	0
Arginine	3	0	0	0	0	0	0
Arginine	4	0	0	0	0	0	0
Arginine	5	0	0	0	0	0	0
Arginine	6	0	0	0	0	0	0		455863	419276	446725	817495	602802	697783	0.624086	0.0136131
Asparagine	0	1.46468e+06	1.3699e+06	1.59818e+06	940940	864205	1.10512e+06
Asparagine	1	0	2849.14	0	1023.23	3910.24	882.186
Asparagine	2	0	0	0	0	0	0
Asparagine	3	0	0	0	0	0	0
Asparagine	4	0	0	0	0	0	0		1.46468e+06	1.37274e+06	1.59818e+06	941963	868116	1.106e+06	1.52108	0.00619691
Aspartate	0	5.17591e+07	4.60061e+07	5.41806e+07	2.9906e+07	2.91086e+07	3.49205e+07
Aspartate	1	821669	811870	977884	590123	528931	563780
Aspartate	2	0	0	0	0	0	0
Aspartate	3	1.76433e+06	1.55983e+06	1.85836e+06	957542	794318	944865
Aspartate	4	685760	580422	673651	589996	495867	586428		5.50308e+07	4.89582e+07	5.76905e+07	3.20437e+07	3.09277e+07	3.70156e+07	1.61701	0.00298195
Cellobiose	0	96967.4	111970	91737.7	21307.6	17721	23240.2
Cellobiose	1	0	0	0	0	19.6127	848.644
Cellobiose	2	0	0	0	0	0	0
Cellobiose	3	0	0	0	0	0	0
Cellobiose	4	0	0	0	0	0	0
Cellobiose	5	0	0	0	0	0	0
Cellobiose	6	0	0	0	0	0	0
Cellobiose	7	0	0	0	0	0	0
Cellobiose	8	0	0	0	0	0	0
Cellobiose	9	0	0	0	0	0	0
Cellobiose	10	0	0	0	0	0	0
Cellobiose	11	0	0	0	0	0	0
Cellobiose	12	0	0	0	0	0	0		96967.4	111970	91737.7	21307.6	17740.6	24088.8	4.76226	0.0002358
Citramalate	0	179157	206137	262368	691287	696423	804478
Citramalate	1	620.55	0	4007.51	4917.81	1364.08	3055.04
Citramalate	2	12306	13083	15840.1	39800.3	37215.9	44929.7
Citramalate	3	0	0	0	773.418	465.257	1061.5
Citramalate	4	0	0	0	0	950.791	0
Citramalate	5	0	0	0	0	0	0		192084	219220	282216	736778	736419	853524	0.298068	0.000323809
Citrulline	0	117117	108337	123145	76013.7	96127.3	101612
Citrulline	1	6144.71	4778.66	6106.89	5026.44	4541.34	6699.52
Citrulline	2	235.402	284.156	1038.58	976.928	0	315.526
Citrulline	3	0	0	0	0	0	0
Citrulline	4	0	0	0	0	0	0
Citrulline	5	0	0	0	0	0	0
Citrulline	6	0	0	0	0	0	0		123497	113400	130291	82017.1	100669	108627	1.26046	0.0528148
CMP	0	69098.6	59146.5	62211.4	52834.3	63137.6	70442.2
CMP	1	13552	12392.5	12555.5	10152.4	11071	11906
CMP	2	15417	13954.9	14916.4	14382	18561.4	17765.3
CMP	3	12040	11936	15425.8	16333.7	17332	16195.3
CMP	4	4753.26	0	2769.57	4752.43	5363.58	6798.34
CMP	5	67908.5	56072.3	69230.3	56785.9	71088.3	59112
CMP	6	25778.9	25982.3	25665.2	31737.9	37959.8	36915.7
CMP	7	0	0	0	0	256.252	0
CMP	8	688.825	0	608.756	398.314	509.124	425.786
CMP	9	0	0	0	0	0	0		209237	179485	203383	187377	225279	219561	0.936553	0.420231
Creatinine	0	69755.6	68274.3	58309.8	56204.2	57787.3	73970.6
Creatinine	1	0	0	0	0	0	0
Creatinine	2	0	0	0	0	0	0
Creatinine	3	0	0	0	0	0	0
Creatinine	4	1572.74	0	0	1180.04	0	0		71328.4	68274.3	58309.8	57384.2	57787.3	73970.6	1.04637	0.686413
Cystathionine	0	748187	670640	846204	502956	591762	586564
Cystathionine	1	0	0	0	0	0	0
Cystathionine	2	0	0	0	0	0	0
Cystathionine	3	0	0	0	0	0	0
Cystathionine	4	0	0	0	0	0	0
Cystathionine	5	0	0	0	0	0	0
Cystathionine	6	0	0	0	0	0	0
Cystathionine	7	0	0	0	0	0	0		748187	670640	846204	502956	591762	586564	1.3472	0.0290228
dGMP	0	378617	311818	348727	144885	136947	127535
dGMP	1	0	0	0	5159.52	15125.5	18146.1
dGMP	2	143595	129253	135858	81904.7	97062.1	88329.4
dGMP	3	64132.3	45522.7	50600.3	41588.6	57281.2	59043.1
dGMP	4	0	3369.28	3371.03	9705.85	23933.6	25629.8
dGMP	5	634055	533225	564300	299156	325064	313519
dGMP	6	0	0	0	15731	49435.4	62189.1
dGMP	7	0	0	0	13466.3	32173.7	45902.2
dGMP	8	0	0	0	3336.52	10327.6	17887.5
dGMP	9	0	0	0	0	0	0
dGMP	10	0	0	0	0	0	0		1.2204e+06	1.02319e+06	1.10286e+06	614934	747350	758181	1.57817	0.00512208
Dihydroxyacetone phosphate	0	26258.6	27613.8	28758.1	1684.99	1966.68	2645.98
Dihydroxyacetone phosphate	1	517.376	295.458	2096.89	0	0	0
Dihydroxyacetone phosphate	2	0	837.054	0	0	0	0
Dihydroxyacetone phosphate	3	44735.7	51267	57767.1	6891.88	7459.05	6031.05		71511.7	80013.3	88622.1	8576.86	9425.73	8677.02	9.00114	0.000135731
dTMP	0	25884.6	28310.1	28476.6	21288.2	20418.1	24164.1
dTMP	1	6845.8	5141.59	7753.89	18798.1	16010.6	15475.5
dTMP	2	6503.2	9099.22	8948.18	10010	8914.1	11413.4
dTMP	3	2600.17	4313.04	8329.33	17253.6	13782.2	15097
dTMP	4	1357.44	425.531	1620.15	7993.48	5198.75	7898.05
dTMP	5	30199.8	27187	31892.1	34118.3	30656.6	36124.5
dTMP	6	11148.7	16712.4	16638.8	38258.6	38191.7	38940.4
dTMP	7	696.144	0	3537.38	10637.6	9092.94	13374.9
dTMP	8	0	0	0	0	0	720.49
dTMP	9	0	0	0	0	0	0
dTMP	10	0	0	0	0	0	0		85235.9	91188.8	107196	158358	142265	163208	0.611475	0.00274431
dUMP	0	99337.3	106576	119684	104631	162942	146124
dUMP	1	1307	251.877	5181.4	3050.83	57.0711	470.978
dUMP	2	0	0	0	0	0	0
dUMP	3	1535.82	1826.23	1858.32	3580.71	1150.72	0
dUMP	4	0	0	0	0	0	0
dUMP	5	0	0	0	0	0	0
dUMP	6	0	0	1418.74	0	0	1451.98
dUMP	7	0	0	0	0	0	0
dUMP	8	0	0	0	0	0	0
dUMP	9	0	0	0	0	0	0		102180	108654	128143	111263	164150	148047	0.800494	0.182628
Fumarate	0	149767	156904	167253	191445	170081	178144
Fumarate	1	14785.2	15523.1	14181.9	17494.9	13572.5	12406.4
Fumarate	2	0	0	0	637.132	441.415	960.479
Fumarate	3	0	0	0	0	0	0
Fumarate	4	0	0	0	0	0	0		164553	172428	181435	209577	184095	191511	0.885903	0.0687878
Glucosamine	0	77946.8	75617.8	66451.6	63708.6	72499.6	55235.6
Glucosamine	1	0	0	0	0	0	0
Glucosamine	2	0	0	0	0	0	0
Glucosamine	3	0	0	0	0	0	0
Glucosamine	4	0	0	0	0	0	0
Glucosamine	5	0	0	0	0	0	0
Glucosamine	6	0	0	0	0	0	0		77946.8	75617.8	66451.6	63708.6	72499.6	55235.6	1.14925	0.193185
Glucose	0	28777.6	28219.6	31022.3	57073	38141.9	47059.7
Glucose	1	0	0	0	0	0	0
Glucose	2	0	0	0	0	0	0
Glucose	3	0	0	0	0	0	0
Glucose	4	0	0	0	0	0	0
Glucose	5	0	0	0	0	0	0
Glucose	6	261947	255071	268491	602896	366063	373130		290725	283290	299514	659969	404204	420190	0.588487	0.0698773
Glutamate	0	8.35784e+07	8.16457e+07	9.93238e+07	9.48129e+07	9.20735e+07	9.64105e+07
Glutamate	1	331004	240101	187885	248291	203269	216538
Glutamate	2	4.28362e+06	4.38688e+06	5.40246e+06	3.41266e+06	3.35318e+06	3.61474e+06
Glutamate	3	208762	210500	257323	210410	159306	193315
Glutamate	4	180412	171053	237757	129350	116344	126815
Glutamate	5	58722	53983.6	67388.7	83277.7	64470.7	68649.9		8.86409e+07	8.67082e+07	1.05477e+08	9.88969e+07	9.597e+07	1.00631e+08	0.950349	0.468537
Glutamine	0	8.37189e+06	7.24721e+06	8.63138e+06	1.11909e+06	1.10448e+06	1.31663e+06
Glutamine	1	14680	14638.7	27891.4	3807.75	0	1463.93
Glutamine	2	386993	340005	402218	28844.4	28325.9	27012
Glutamine	3	14795	9281.27	21304	613.276	807.253	2787.68
Glutamine	4	16149.6	12933.4	14735	0	0	0
Glutamine	5	2792.02	4208.11	8920.16	0	0	0		8.8073e+06	7.62827e+06	9.10644e+06	1.15236e+06	1.13361e+06	1.34789e+06	7.0289	8.91852e-05
Glycerol 3-phosphate	0	96203.3	88892.2	100912	85870.8	88834.8	79930.9
Glycerol 3-phosphate	1	526.201	0	465.241	0	0	0
Glycerol 3-phosphate	2	0	3060.71	2576.51	232.963	1558.53	1291.76
Glycerol 3-phosphate	3	79644.5	80069.2	100135	31794.8	35527.4	43640.5		176374	172022	204088	117899	125921	124863	1.49854	0.00408328
Glycine	0	1.13824e+06	1.03062e+06	1.151e+06	372446	347461	412305
Glycine	1	19198.7	12686.8	17553.3	13521.4	14315	22515.1
Glycine	2	0	0	0	0	0	0		1.15744e+06	1.04331e+06	1.16856e+06	385968	361776	434820	2.84916	8.82056e-05
GMP	0	26266.8	26717	30454	28539.8	28377	30617
GMP	1	1082.47	0	1201.89	20254.5	20195.3	21946.5
GMP	2	8925.73	9262.3	11048	28526.1	31383.4	35453.4
GMP	3	7221.48	6523.81	6723.57	24584.2	27369.2	31247.3
GMP	4	0	0	0	19594.5	22191	24328.9
GMP	5	46014.6	46101.1	49312.7	70507.6	78064.6	87283.3
GMP	6	3264.76	1145.42	3690.44	59079.2	59445.7	74752.4
GMP	7	0	632.102	0	44343.3	43164.2	51502.7
GMP	8	0	0	0	10477.3	7958.91	14090.4
GMP	9	0	0	0	0	0	0
GMP	10	0	0	0	0	0	0		92775.9	90381.7	102431	305907	318149	371222	0.286943	0.000314817
Histamine	0	299124	244484	294201	228513	243869	269345
Histamine	1	511.431	0	0	0	0	0
Histamine	2	0	0	0	0	0	0
Histamine	3	0	0	0	0	0	0
Histamine	4	0	0	0	0	0	0
Histamine	5	81696.5	56044.9	76399.5	37181.6	54110.1	54542		381332	300528	370601	265695	297979	323887	1.18579	0.145043
Isocitrate	0	20123.1	22220.4	19603.6	36526.2	34608.1	42606.6
Isocitrate	1	0	0	0	2330.12	638.828	1013.91
Isocitrate	2	1899.78	1365	2627.3	5550.45	8446.49	9287.53
Isocitrate	3	0	0	0	652.083	977.539	880.522
Isocitrate	4	1103.85	0	0	0	0	0
Isocitrate	5	0	0	0	0	1330.27	0
Isocitrate	6	0	0	0	0	0	0		23126.7	23585.4	22230.9	45058.9	46001.3	53788.5	0.475966	0.000824793
Isoleucine	0	1.03937e+07	7.56374e+06	1.05046e+07	1.18225e+07	9.92288e+06	1.12201e+07
Isoleucine	1	2602.77	6080.72	4644.27	0	0	8467.68
Isoleucine	2	0	0	0	0	0	0
Isoleucine	3	0	0	0	0	0	0
Isoleucine	4	0	0	0	0	0	0
Isoleucine	5	0	0	0	0	0	0
Isoleucine	6	0	0	0	0	0	0		1.03963e+07	7.56982e+06	1.05092e+07	1.18225e+07	9.92288e+06	1.12285e+07	0.863573	0.249245
Isovalerylglycine	0	23447.6	24179.6	22212.7	22513.8	27108.8	29733.1
Isovalerylglycine	1	0	0	161.597	0	0	0
Isovalerylglycine	2	10755.1	12491.1	11559.6	5134.26	14273.8	15743.4
Isovalerylglycine	3	0	2043.37	0	0	0	0
Isovalerylglycine	4	0	0	0	0	0	0
Isovalerylglycine	5	0	0	0	0	0	0
Isovalerylglycine	6	0	0	0	0	0	0
Isovalerylglycine	7	0	0	0	0	0	0		34202.7	38714.1	33933.9	27648.1	41382.6	45476.5	0.933135	0.672762
Lactate	0	2.13798e+07	2.17205e+07	2.40783e+07	2.42512e+07	2.07957e+07	1.92506e+07
Lactate	1	526613	538310	655826	1.26749e+06	1.23538e+06	1.42004e+06
Lactate	2	592301	548978	691060	1.15773e+06	1.03364e+06	1.2054e+06
Lactate	3	3.80684e+07	4.0976e+07	4.53043e+07	3.37393e+07	2.95813e+07	2.86526e+07		6.05671e+07	6.37838e+07	7.07296e+07	6.04157e+07	5.2646e+07	5.05287e+07	1.19249	0.0687758
Leucine	0	4.60151e+07	4.09363e+07	4.52906e+07	5.27533e+07	4.46538e+07	4.37944e+07
Leucine	1	39432.8	0	35879.6	0	0	92688.6
Leucine	2	0	0	0	0	0	0
Leucine	3	0	0	0	0	0	0
Leucine	4	0	0	0	0	0	0
Leucine	5	0	0	0	0	0	0
Leucine	6	0	0	0	0	0	0		4.60545e+07	4.09363e+07	4.53265e+07	5.27533e+07	4.46538e+07	4.3887e+07	0.936467	0.410065
Lysine	0	1.21988e+06	1.15871e+06	1.39308e+06	1.54174e+06	1.19923e+06	1.42766e+06
Lysine	1	3788.23	0	0	462.338	0	0
Lysine	2	0	0	0	0	0	0
Lysine	3	0	0	0	1047.6	0	0
Lysine	4	0	0	0	0	0	0
Lysine	5	0	0	0	0	0	0
Lysine	6	0	0	0	0	0	0		1.22367e+06	1.15871e+06	1.39308e+06	1.54325e+06	1.19923e+06	1.42766e+06	0.905357	0.344606
Malate	0	369738	295124	347655	635631	365400	692897
Malate	1	5219.33	4162.74	0	23400.9	10897.8	22712.9
Malate	2	588.917	0	1689.87	2963.94	861.472	3657.09
Malate	3	4325.36	4488.21	2809.89	5036.4	9546.19	12307.3
Malate	4	2837.61	2986.69	0	17310.9	4069.04	8043.86		382709	306761	352155	684343	390774	739618	0.573982	0.0800196
Methionine	0	3.91548e+06	3.65811e+06	4.21345e+06	3.49158e+06	3.02716e+06	3.24586e+06
Methionine	1	0	895.62	0	0	0	0
Methionine	2	0	0	0	0	0	0
Methionine	3	0	0	0	0	0	0
Methionine	4	0	0	0	0	0	0
Methionine	5	0	0	0	0	0	0		3.91548e+06	3.65901e+06	4.21345e+06	3.49158e+06	3.02716e+06	3.24586e+06	1.20721	0.0320411
Mevalonate	0	344900	400018	501471	705423	669412	782587
Mevalonate	1	0	5067.83	6059.66	7897.13	10055.6	12793.4
Mevalonate	2	707927	758129	974951	1.6458e+06	1.61711e+06	1.88471e+06
Mevalonate	3	6305.07	0	0	10163.6	7381.09	10937.8
Mevalonate	4	523470	577079	726739	1.48233e+06	1.39439e+06	1.63987e+06
Mevalonate	5	2844.03	2090.35	2107.36	3267.86	8162.3	5003.79
Mevalonate	6	161773	169278	213661	416984	418659	488253		1.74722e+06	1.91166e+06	2.42499e+06	4.27187e+06	4.12517e+06	4.82416e+06	0.460161	0.00128172
N N-dimethylglycine	0	1.79564e+06	1.64849e+06	1.83496e+06	1.102e+06	1.16989e+06	1.25286e+06
N N-dimethylglycine	1	0	0	11543.4	2597.37	4712.36	0
N N-dimethylglycine	2	294.591	0	0	0	0	0
N N-dimethylglycine	3	0	0	0	0	0	0
N N-dimethylglycine	4	0	0	0	0	0	0		1.79593e+06	1.64849e+06	1.8465e+06	1.1046e+06	1.1746e+06	1.25286e+06	1.49797	0.00131957
N-Acetyl-asparagine	0	869722	800085	791565	610541	638296	702394
N-Acetyl-asparagine	1	0	0	0	0	0	3137.81
N-Acetyl-asparagine	2	430257	381213	380897	360995	362585	425503
N-Acetyl-asparagine	3	0	0	0	0	0	508.198
N-Acetyl-asparagine	4	0	0	0	0	0	0
N-Acetyl-asparagine	5	0	0	0	0	0	0
N-Acetyl-asparagine	6	0	0	0	0	0	0		1.29998e+06	1.1813e+06	1.17246e+06	971536	1.00088e+06	1.13154e+06	1.17712	0.0459789
N-Acetyl-aspartate	0	1.0467e+06	1.01329e+06	26360.5	1.28259e+06	1.0044e+06	810016
N-Acetyl-aspartate	1	18558.5	12497.1	0	22231	18555.2	6904.29
N-Acetyl-aspartate	2	416967	445438	11396.3	697303	575677	455076
N-Acetyl-aspartate	3	23796.1	25862	0	21268.2	28344.1	21005.7
N-Acetyl-aspartate	4	4382.99	3853.29	0	1325.77	0	0
N-Acetyl-aspartate	5	11701.1	18306.1	3444.91	37609.6	14875.1	23847.7
N-Acetyl-aspartate	6	0	0	0	4105.99	4482.13	0		1.5221e+06	1.51924e+06	41201.7	2.06644e+06	1.64634e+06	1.31685e+06	0.612878	0.294729
N-Acetyl-glutamate	0	176802	143091	181706	243402	298286	327051
N-Acetyl-glutamate	1	0	86.7805	1076.52	137.05	0	0
N-Acetyl-glutamate	2	70445	48184.4	73051.2	110539	122253	140366
N-Acetyl-glutamate	3	0	0	1908.84	0	2034.89	985.254
N-Acetyl-glutamate	4	3359.35	1028.7	1655.06	789.786	2372.86	4381.74
N-Acetyl-glutamate	5	0	0	0	0	0	0
N-Acetyl-glutamate	6	0	0	0	0	0	0
N-Acetyl-glutamate	7	0	0	0	0	0	0		250606	192391	259398	354868	424946	472784	0.560751	0.0103038
N-acetyl-glutamine	0	3.38235e+06	3.30094e+06	3.93552e+06	2.94662e+06	2.48454e+06	2.87316e+06
N-acetyl-glutamine	1	12881.5	2228.93	0	7704.14	1830.94	4918.74
N-acetyl-glutamine	2	1.89649e+06	1.73234e+06	2.11961e+06	1.4103e+06	1.15185e+06	1.26706e+06
N-acetyl-glutamine	3	15213.4	358.438	4429.88	4419.07	783.859	6020.42
N-acetyl-glutamine	4	86378.5	88585.5	101084	24926	23884.2	26052.4
N-acetyl-glutamine	5	13380.1	9112.07	11533	13414.9	14512.6	18551.7
N-acetyl-glutamine	6	0	670.222	0	1344.14	0	0
N-acetyl-glutamine	7	0	0	0	0	0	0		5.40669e+06	5.13424e+06	6.17218e+06	4.40873e+06	3.6774e+06	4.19576e+06	1.36079	0.0175916
N-Acetylglycine	0	1.60032e+06	1.56228e+06	1.90885e+06	684853	758518	848737
N-Acetylglycine	1	0	0	3884.86	0	900.412	8419.61
N-Acetylglycine	2	957997	920218	1.10017e+06	480917	517912	587109
N-Acetylglycine	3	0	0	0	0	0	0
N-Acetylglycine	4	0	0	0	945.946	0	0		2.55832e+06	2.4825e+06	3.01291e+06	1.16672e+06	1.27733e+06	1.44427e+06	2.07127	0.00165969
N-Acetyl-L-alanine	0	110492	101992	106375	113269	84021.8	117068
N-Acetyl-L-alanine	1	0	0	0	0	0	0
N-Acetyl-L-alanine	2	56112.3	43913.6	59137.8	67104.7	50288.7	64931.1
N-Acetyl-L-alanine	3	15942.6	16103.4	7831.41	18654.9	22371.8	24653.6
N-Acetyl-L-alanine	4	736.446	0	0	0	0	670.602
N-Acetyl-L-alanine	5	6951.79	7938.27	7884.43	11403	13838.3	18525.5		190235	169948	181229	210432	170521	225849	0.892239	0.280893
N-Acetyl-L-cysteine	0	58620.1	26280.2	57602.6	47023.1	40499	37332
N-Acetyl-L-cysteine	1	0	0	0	0	0	0
N-Acetyl-L-cysteine	2	29767.1	17986.4	35794.3	36624.6	28484.4	31618.1
N-Acetyl-L-cysteine	3	0	0	0	0	0	0
N-Acetyl-L-cysteine	4	0	0	0	0	0	0
N-Acetyl-L-cysteine	5	0	0	0	0	0	0		88387.2	44266.6	93396.9	83647.7	68983.4	68950.1	1.02017	0.931813
N-Acetyl-Leucine	0	76250.4	82414.6	80177.5	110703	97221.4	100328
N-Acetyl-Leucine	1	0	0	0	0	2217.55	1355.85
N-Acetyl-Leucine	2	37035.8	33528.9	31652.2	52295.9	47533.9	57467.3
N-Acetyl-Leucine	3	0	0	0	0	0	0
N-Acetyl-Leucine	4	0	0	0	0	0	0
N-Acetyl-Leucine	5	0	0	0	0	0	0
N-Acetyl-Leucine	6	0	0	0	0	0	0
N-Acetyl-Leucine	7	0	0	0	0	0	0
N-Acetyl-Leucine	8	0	0	0	0	0	0		113286	115944	111830	162999	146973	159151	0.727016	0.00101578
N-acetyl-L-ornithine	0	8053.68	7792.2	7835.03	13643.4	12557.5	11604.5
N-acetyl-L-ornithine	1	0	0	0	0	0	0
N-acetyl-L-ornithine	2	1234.96	0	1737.61	3882.2	3340.95	1921.24
N-acetyl-L-ornithine	3	0	0	0	0	0	0
N-acetyl-L-ornithine	4	0	0	0	0	0	0
N-acetyl-L-ornithine	5	0	0	0	0	0	0
N-acetyl-L-ornithine	6	0	0	0	0	0	0
N-acetyl-L-ornithine	7	0	0	0	0	0	0		9288.64	7792.2	9572.64	17525.7	15898.4	13525.7	0.567702	0.00625056
N-Acetyl-lysine	0	294199	222279	271386	253159	296314	334729
N-Acetyl-lysine	1	0	0	349.844	5381.21	0	1560.17
N-Acetyl-lysine	2	269370	210770	264345	248351	292485	312265
N-Acetyl-lysine	3	862.329	562.402	0	0	0	0
N-Acetyl-lysine	4	0	0	0	0	0	0
N-Acetyl-lysine	5	0	0	0	0	0	0
N-Acetyl-lysine	6	0	0	0	0	0	0
N-Acetyl-lysine	7	0	0	0	0	0	0
N-Acetyl-lysine	8	0	2522.96	0	1857.57	0	0		564431	436135	536081	508749	588800	648554	0.880043	0.281702
N-Acetyl-methionine	0	566757	458177	545035	817773	759042	728106
N-Acetyl-methionine	1	0	0	0	0	0	1120.48
N-Acetyl-methionine	2	420954	382829	413281	642493	596705	599136
N-Acetyl-methionine	3	0	0	0	0	0	0
N-Acetyl-methionine	4	0	0	0	0	0	0
N-Acetyl-methionine	5	0	0	0	0	0	0
N-Acetyl-methionine	6	0	0	0	0	0	0
N-Acetyl-methionine	7	0	0	0	0	0	0		987711	841006	958317	1.46027e+06	1.35575e+06	1.32836e+06	0.672486	0.00167694
N-Acetylneuraminic acid	0	78524.1	73222.2	76007	124117	122889	127727
N-Acetylneuraminic acid	1	2241.82	0	0	0	0	0
N-Acetylneuraminic acid	2	0	0	0	0	0	0
N-Acetylneuraminic acid	3	0	0	0	0	0	0
N-Acetylneuraminic acid	4	0	0	0	0	0	0
N-Acetylneuraminic acid	5	0	0	0	0	0	0
N-Acetylneuraminic acid	6	0	0	0	0	0	0
N-Acetylneuraminic acid	7	0	0	0	0	0	0
N-Acetylneuraminic acid	8	0	0	0	0	0	0
N-Acetylneuraminic acid	9	0	0	0	0	0	0
N-Acetylneuraminic acid	10	0	0	0	0	0	0
N-Acetylneuraminic acid	11	0	0	0	0	0	0		80765.9	73222.2	76007	124117	122889	127727	0.613757	5.25726e-05
N-Acetyl-phenylalanine	0	78191.8	87732.6	97210.1	116085	112184	118017
N-Acetyl-phenylalanine	1	1204.42	0	0	0	0	0
N-Acetyl-phenylalanine	2	63609.6	61616.6	62369.8	75317.4	76043.2	83873.3
N-Acetyl-phenylalanine	3	0	0	1709.34	48.1349	0	0
N-Acetyl-phenylalanine	4	0	0	0	0	0	0
N-Acetyl-phenylalanine	5	0	0	0	0	0	0
N-Acetyl-phenylalanine	6	15680.5	17599.5	24012.7	41123	24169.6	31100.3
N-Acetyl-phenylalanine	7	0	0	0	109.292	535.028	335.683
N-Acetyl-phenylalanine	8	0	0	0	0	0	0
N-Acetyl-phenylalanine	9	0	0	0	0	0	0
N-Acetyl-phenylalanine	10	0	0	0	0	0	0
N-Acetyl-phenylalanine	11	0	0	0	0	0	0		158686	166949	185302	232683	212932	233326	0.75255	0.00560806
N-Acetyl-proline	0	23821.4	26584.1	19261.7	21359.5	29137	35918.8
N-Acetyl-proline	1	0	0	234.36	0	1.67849	0
N-Acetyl-proline	2	0	0	0	0	0	0
N-Acetyl-proline	3	0	1930.05	0	0	0	0
N-Acetyl-proline	4	0	0	0	0	0	0
N-Acetyl-proline	5	0	0	0	0	0	0
N-Acetyl-proline	6	0	0	0	0	0	0
N-Acetyl-proline	7	0	0	0	0	0	0		23821.4	28514.2	19496.1	21359.5	29138.7	35918.8	0.831222	0.381363
NAD	0	336178	300811	368430	389845	357963	375207
NAD	1	0	394.511	0	0	0	6353.73
NAD	2	39234.7	38400.1	40919.1	41076.9	31562.8	32396.4
NAD	3	15185.2	13200.4	14487.7	16404	17072.6	16345.2
NAD	4	6723.23	6768.55	9297.95	16796.8	13769	16464
NAD	5	153694	151002	177322	140748	121063	127033
NAD	6	0	1375.45	0	5453.11	10093.6	6990.48
NAD	7	57463.8	45451.5	53208.5	80827.8	66335.9	67309.8
NAD	8	18542.8	16126	19692.8	30645.3	25889	36075.4
NAD	9	3081.73	2453.15	964.173	7600.96	8120.9	6375.72
NAD	10	104798	83741.1	110591	140115	122260	130283
NAD	11	0	611.46	0	0	0	0
NAD	12	0	0	384.022	0	0	1843.2
NAD	13	0	0	0	0	0	0
NAD	14	0	0	0	0	0	0
NAD	15	0	0	0	1541.07	0	0
NAD	16	0	0	0	0	0	0
NAD	17	0	0	0	0	0	0
NAD	18	0	0	0	0	0	0
NAD	19	0	0	0	0	0	0
NAD	20	0	0	0	0	0	0
NAD	21	0	0	0	0	0	0		734902	660335	795297	871054	774130	822678	0.887625	0.126555
NADH	0	225882	220087	270182	101728	113399	122225
NADH	1	2447.75	1617.09	0	0	0	0
NADH	2	24880.3	18080	40291.6	10452.1	6338.44	8170.38
NADH	3	10747.8	9130.98	6385.07	3500.6	5472.26	3375.19
NADH	4	10970.3	8152.99	17174.3	2454.75	4905.94	1591.84
NADH	5	106333	93557.5	108551	26868.9	32622.7	34705.6
NADH	6	2626.13	3038.14	0	0	0	2966.99
NADH	7	22891.1	32755.5	42220.1	25150.2	21156	15078.3
NADH	8	15187	9766.17	10568.5	6398.29	8349.41	11665.1
NADH	9	0	0	0	0	0	0
NADH	10	71334	68972.5	84133.1	51691.6	46203.1	40979.6
NADH	11	0	713.721	0	0	0	0
NADH	12	0	0	0	0	0	0
NADH	13	0	0	0	0	0	0
NADH	14	0	0	0	0	0	0
NADH	15	0	0	3333.99	0	0	0
NADH	16	0	0	0	0	0	0
NADH	17	0	0	0	0	0	0
NADH	18	0	0	0	0	0	0
NADH	19	0	0	0	0	0	0
NADH	20	0	3728.24	0	0	0	3092.44
NADH	21	2774.93	0	0	0	0	0		496075	469600	582839	228244	238447	243850	2.17934	0.00126545
N-carbamoyl-aspartate	0	461060	425138	426675	41929.3	85653.5	96570.2
N-carbamoyl-aspartate	1	244581	222124	250243	35246.6	77669.6	90730.3
N-carbamoyl-aspartate	2	908.911	0	0	700.088	0	0
N-carbamoyl-aspartate	3	12470.6	13442.2	12721.2	0	2892.55	461.216
N-carbamoyl-aspartate	4	14397.4	14292.1	13986.4	1516.26	2057.54	2517.5
N-carbamoyl-aspartate	5	1358.76	1549.1	3288.02	0	1553.5	0		734776	676546	706914	79392.2	169827	190279	4.81967	0.000123672
N-Methyl-aspartate	0	8.35784e+07	8.16457e+07	9.93238e+07	9.48129e+07	9.20735e+07	9.64105e+07
N-Methyl-aspartate	1	331004	240101	187885	248291	203269	216538
N-Methyl-aspartate	2	4.28362e+06	4.38688e+06	5.40246e+06	3.41266e+06	3.35318e+06	3.61474e+06
N-Methyl-aspartate	3	208762	210500	257323	210410	159306	193315
N-Methyl-aspartate	4	180412	171053	237757	129350	116344	126815
N-Methyl-aspartate	5	58722	53983.6	67388.7	83277.7	64470.7	68649.9		8.86409e+07	8.67082e+07	1.05477e+08	9.88969e+07	9.597e+07	1.00631e+08	0.950349	0.468537
Ophthalmate	0	28760.3	24965.1	36428.1	59292.1	60877.1	62090.6
Ophthalmate	1	0	0	0	0	0	0
Ophthalmate	2	0	0	0	0	0	0
Ophthalmate	3	0	0	0	0	0	2457.65
Ophthalmate	4	0	0	0	0	0	0
Ophthalmate	5	0	0	0	0	0	0
Ophthalmate	6	0	0	0	0	0	0
Ophthalmate	7	0	0	0	0	0	0
Ophthalmate	8	0	0	0	0	0	0
Ophthalmate	9	0	0	0	0	0	0
Ophthalmate	10	0	0	0	0	0	0
Ophthalmate	11	0	0	0	0	0	0		28760.3	24965.1	36428.1	59292.1	60877.1	64548.3	0.488062	0.0010561
Orotate	0	58161.2	72995.8	66025.6	7169	39705.9	19536.1
Orotate	1	25237.5	31910.3	33853.5	8571.37	27471.6	15371.2
Orotate	2	0	0	0	0	0	0
Orotate	3	0	0	0	0	0	0
Orotate	4	0	0	0	0	0	0
Orotate	5	0	0	0	0	0	0		83398.7	104906	99879.1	15740.4	67177.6	34907.3	2.44586	0.0255282
O-Succinyl-L-homoserine	0	17149.2	15153	18716.9	91873.7	57678.1	67892.3
O-Succinyl-L-homoserine	1	0	0	0	2882.36	2739.68	2427.83
O-Succinyl-L-homoserine	2	0	0	1197.6	5683.12	4996.04	3290.82
O-Succinyl-L-homoserine	3	28516.7	21129.1	27346.4	111128	68735.1	80278.4
O-Succinyl-L-homoserine	4	60.7038	234.287	410.236	0	0	0
O-Succinyl-L-homoserine	5	1001.76	0	1135.95	1586.47	3967.93	3499.85
O-Succinyl-L-homoserine	6	0	0	0	0	0	0
O-Succinyl-L-homoserine	7	0	0	0	0	0	0
O-Succinyl-L-homoserine	8	0	0	0	0	0	0		46728.4	36516.4	48807.1	213154	138117	157389	0.259607	0.00532187
Phenylalanine	0	1.19263e+07	1.04266e+07	1.20361e+07	1.63171e+07	1.32226e+07	1.49103e+07
Phenylalanine	1	0	0	0	0	0	0
Phenylalanine	2	0	0	0	0	0	0
Phenylalanine	3	0	0	0	0	0	0
Phenylalanine	4	0	0	0	0	0	0
Phenylalanine	5	0	0	0	0	0	0
Phenylalanine	6	0	0	0	0	0	0
Phenylalanine	7	0	0	0	0	0	0
Phenylalanine	8	0	0	0	0	0	0
Phenylalanine	9	0	0	0	0	0	0		1.19263e+07	1.04266e+07	1.20361e+07	1.63171e+07	1.32226e+07	1.49103e+07	0.773655	0.0315982
Proline	0	9.06206e+06	7.86925e+06	8.95054e+06	8.46462e+06	1.05772e+07	1.20116e+07
Proline	1	2014.21	7915.03	0	0	22195.5	1669.52
Proline	2	707.95	123.83	1586.49	522.569	0	0
Proline	3	0	0	0	0	0	0
Proline	4	0	0	0	0	0	0
Proline	5	0	0	0	0	0	0		9.06478e+06	7.87729e+06	8.95212e+06	8.46514e+06	1.05994e+07	1.20132e+07	0.833207	0.190848
Pyridoxal 5-phosphate	0	145815	119038	123544	121457	122118	133178
Pyridoxal 5-phosphate	1	383.251	0	0	0	0	0
Pyridoxal 5-phosphate	2	0	432.916	0	0	0	0
Pyridoxal 5-phosphate	3	0	0	0	0	0	0
Pyridoxal 5-phosphate	4	639304	662811	650706	563733	606809	655732
Pyridoxal 5-phosphate	5	14873.8	10028.3	17659.4	11618.3	18869.4	14716.4
Pyridoxal 5-phosphate	6	24717.9	28252.3	33202	5448.45	17081.4	20512.5
Pyridoxal 5-phosphate	7	0	919.127	0	0	0	0
Pyridoxal 5-phosphate	8	0	0	0	0	0	0		825094	821482	825111	702257	764878	824140	1.07874	0.162824
Pyroglutamate	0	2.01447e+07	1.76215e+07	1.98636e+07	2.82856e+07	2.39035e+07	2.22796e+07
Pyroglutamate	1	8828.87	0	23438.6	9792	9606.51	39133.2
Pyroglutamate	2	0	0	0	0	0	0
Pyroglutamate	3	0	5473.11	1872.11	0	0	827.893
Pyroglutamate	4	0	2018.23	0	3096.45	0	1563.02
Pyroglutamate	5	0	0	0	0	0	0		2.01536e+07	1.7629e+07	1.98889e+07	2.82984e+07	2.39131e+07	2.23212e+07	0.773773	0.0454798
Ribose	0	50785.7	46476.3	50400.3	42300.2	47586.8	62001.3
Ribose	1	0	0	0	0	0	0
Ribose	2	0	0	0	0	0	0
Ribose	3	0	0	0	0	0	0
Ribose	4	0	0	0	0	0	0
Ribose	5	292647	238147	256011	233997	226320	251520		343433	284624	306411	276297	273906	313522	1.0819	0.332895
Sedoheptulose 7-phosphate	0	88254	70406.7	77734.4	70298.6	68500	92423.6
Sedoheptulose 7-phosphate	1	1131.21	299.576	3092.88	0	2582.91	642.836
Sedoheptulose 7-phosphate	2	0	0	0	0	0	0
Sedoheptulose 7-phosphate	3	0	0	0	0	0	0
Sedoheptulose 7-phosphate	4	0	0	0	0	0	0
Sedoheptulose 7-phosphate	5	0	0	0	0	0	0
Sedoheptulose 7-phosphate	6	78949.8	77727.3	101860	58498.9	56405.2	67822
Sedoheptulose 7-phosphate	7	6337.23	5570.97	6768.03	1199.51	3506.83	1708.7		174672	154005	189456	129997	130995	162597	1.2232	0.100958
Succinic acid	0	1.19514e+06	1.31769e+06	1.86691e+06	5.75892e+06	5.75504e+06	6.70536e+06
Succinic acid	1	3496.67	3723.94	6929.81	76132.4	86688.6	110579
Succinic acid	2	92381.5	98647.2	126180	390764	438824	502378
Succinic acid	3	3253.02	1903.21	6578.07	32730.8	33644.8	47329.8
Succinic acid	4	0	0	0	0	0	0		1.29427e+06	1.42196e+06	2.0066e+06	6.25855e+06	6.3142e+06	7.36564e+06	0.236871	0.000273807
Syringic acid	0	264743	375768	194202	9533.19	5306.69	23539.5
Syringic acid	1	0	0	0	0	0	5104.29
Syringic acid	2	0	0	0	0	0	0
Syringic acid	3	0	0	0	0	0	0
Syringic acid	4	0	0	0	0	0	0
Syringic acid	5	0	0	0	0	0	0
Syringic acid	6	0	0	0	0	0	0
Syringic acid	7	0	0	0	0	0	0
Syringic acid	8	0	0	0	0	0	0
Syringic acid	9	0	0	0	0	0	0		264743	375768	194202	9533.19	5306.69	28643.7	19.196	0.00778701
Theanine	0	275139	218047	256622	773458	631167	680746
Theanine	1	4407.21	1100.55	2047.66	4991.86	0	4602.88
Theanine	2	0	6634.03	4159.05	0	0	0
Theanine	3	31480.6	24407.7	28525.3	181438	180285	182230
Theanine	4	0	0	0	0	0	0
Theanine	5	0	0	0	0	0	0
Theanine	6	0	0	0	0	0	0
Theanine	7	0	0	0	0	0	0		311027	250190	291354	959887	811452	867579	0.323076	0.00022051
Threonine	0	3.58196e+06	3.25422e+06	3.75615e+06	223681	256149	340172
Threonine	1	0	2919.51	0	0	3103.09	1503.53
Threonine	2	0	0	0	0	0	0
Threonine	3	0	0	0	0	0	0
Threonine	4	0	0	0	0	0	0		3.58196e+06	3.25714e+06	3.75615e+06	223681	259252	341676	12.8488	2.68614e-05
Thymine	0	237327	211893	225177	179552	238962	278898
Thymine	1	55165	60175.9	55236.1	108138	163005	179892
Thymine	2	10330.1	733.268	0	29342.1	40915.7	47452.4
Thymine	3	11604.6	7119.05	6913.54	5532.97	2677.45	8407.75
Thymine	4	0	0	0	0	2676.11	0
Thymine	5	0	0	0	0	0	0		314426	279921	287327	322565	448236	514650	0.685888	0.078578
Tryptophan	0	1.32662e+06	1.24632e+06	1.36878e+06	2.68107e+06	1.72564e+06	2.22167e+06
Tryptophan	1	0	0	1210.24	0	4313.83	0
Tryptophan	2	0	0	0	0	0	0
Tryptophan	3	0	0	0	0	0	0
Tryptophan	4	0	0	0	0	0	0
Tryptophan	5	0	0	0	0	0	0
Tryptophan	6	0	0	0	0	0	0
Tryptophan	7	0	0	0	0	0	0
Tryptophan	8	0	0	0	0	0	0
Tryptophan	9	0	0	0	0	0	0
Tryptophan	10	0	0	0	0	0	0
Tryptophan	11	0	0	0	0	0	0		1.32662e+06	1.24632e+06	1.36999e+06	2.68107e+06	1.72995e+06	2.22167e+06	0.594467	0.0317692
Tyrosine	0	720871	681636	677373	957954	674015	751638
Tyrosine	1	0	0	192.471	0	0	0
Tyrosine	2	0	0	0	0	0	0
Tyrosine	3	0	0	0	0	0	0
Tyrosine	4	0	0	0	0	0	0
Tyrosine	5	47917.6	49773.8	51154.7	50427.8	43491.9	48396.1
Tyrosine	6	500.128	5093.7	947.221	3060.95	3112.43	1282.7
Tyrosine	7	0	0	0	0	0	0
Tyrosine	8	0	0	0	0	0	0
Tyrosine	9	0	0	0	0	0	0		769289	736503	729667	1.01144e+06	720620	801317	0.882402	0.319987
UMP	0	111764	110382	120539	164035	151170	179965
UMP	1	36204.7	31158.5	35387.7	52963.7	45751.8	53174.4
UMP	2	43968.4	43132	42802.4	78950.6	72663.7	75028.1
UMP	3	43915.8	33518.2	38678.7	88520.7	87499.8	96681.7
UMP	4	9812	7494.07	13799.2	38406.9	33309.3	34326.6
UMP	5	183785	191125	190209	320754	282068	312297
UMP	6	87326	76224.9	76487	178844	178680	177130
UMP	7	3018.56	4965.3	2615.26	2933.99	1441.95	1994.82
UMP	8	1413.9	1842.27	4536.41	9353.14	6631.87	7635.41
UMP	9	4232.65	2821.92	2942	990.474	1388.4	1257.12		525441	502664	527996	935752	860604	939490	0.568783	0.000127875
Uracil	0	362547	320253	267985	517372	446232	403169
Uracil	1	126897	101762	95642.4	244772	219618	192026
Uracil	2	11770	9259.01	11392.9	12789.5	12506.6	10503.2
Uracil	3	8295.56	4830.17	2502.93	13833.5	11079.4	9993.84
Uracil	4	2029.74	1481.21	0	0	2439.26	1563.44		511539	437585	377523	788767	691876	617255	0.63237	0.0150783
Valine	0	6.30128e+06	6.60403e+06	7.44986e+06	8.51478e+06	6.86262e+06	7.83901e+06
Valine	1	17432.5	10152.5	690.353	0	0	0
Valine	2	0	0	0	0	1042.01	2424.21
Valine	3	0	0	0	0	0	0
Valine	4	0	0	0	0	0	0
Valine	5	0	0	0	0	0	0		6.31871e+06	6.61419e+06	7.45055e+06	8.51478e+06	6.86366e+06	7.84143e+06	0.877845	0.182573
XMP	0	157676	141632	168695	89946.2	116860	109659
XMP	1	0	6039.62	2124.9	2315.74	1271.13	3373.73
XMP	2	0	0	0	0	0	495.543
XMP	3	10264.9	11990.8	10316.7	2302.3	6786.65	2508.06
XMP	4	2936.39	1370.3	0	2248.13	1587.11	2132.89
XMP	5	0	0	0	0	0	0
XMP	6	0	0	0	0	0	0
XMP	7	0	0	0	0	0	0
XMP	8	0	0	0	0	0	0
XMP	9	0	0	0	0	0	0
XMP	10	0	0	0	0	0	0		170877	161032	181136	96812.4	126505	118170	1.50239	0.00566646
6-Phosphogluconate	0	39793.6	29431.4	35515.5	1265.46	0	0
6-Phosphogluconate	1	0	0	0	0	0	0
6-Phosphogluconate	2	0	0	0	0	0	0
6-Phosphogluconate	3	0	0	0	0	0	0
6-Phosphogluconate	4	0	0	0	0	0	0
6-Phosphogluconate	5	0	0	0	0	0	0		138604	105252	138353	8658.44	5220.42	1864.3	24.2778	0.000407976
6-Phosphogluconate	6	98810.2	75821	102838	7392.97	5220.42	1864.3
3-Phosphoglycerate	0	12707.3	12733	16818.3	18726.6	20698.1	19094.3
3-Phosphoglycerate	1	0	0	0	0	0	0
3-Phosphoglycerate	2	0	0	0	0	0	0
3-Phosphoglycerate	3	27078.7	20872.7	32808.4	43489	51586.6	47374		39786	33605.7	49626.7	62215.7	72284.8	66468.3	0.612127	0.00915766
Glucose 6-phosphate	0	101420	85884.9	80257.5	12788.2	15332.2	14528.4
Glucose 6-phosphate	1	0	0	0	0	0	0
Glucose 6-phosphate	2	0	0	354.523	1925.93	0	1055.02
Glucose 6-phosphate	3	4526.75	6239.5	5496.43	1200.68	2972.9	1524.91
Glucose 6-phosphate	4	804.412	1615.56	956.686	1316.31	1033.52	2013.53
Glucose 6-phosphate	5	4177.84	581.543	2246.92	1550.22	12.9874	2138.73
Glucose 6-phosphate	6	197212	156634	190686	53193	62404.6	72930.1		308141	250955	279998	71974.4	81756.2	94190.7	3.38452	0.000371726
Phosphoenolpyruvate	0	13633.4	10902.8	12558.8	24904.8	28998.1	34816.1
Phosphoenolpyruvate	1	0	0	0	2740.15	4138.15	1741.03
Phosphoenolpyruvate	2	0	0	0	0	0	0
Phosphoenolpyruvate	3	28545.9	26495.5	28262.4	55004.5	75955.6	81474.1		42179.3	37398.4	40821.2	82649.5	109092	118031	0.388669	0.0041543
Acetyl CoA	0	2007.45	0	0	0	0	2155.8
Acetyl CoA	1	0	0	0	0	0	0
Acetyl CoA	2	0	0	2656.21	3319.53	2869.66	2346.71
Acetyl CoA	3	0	0	0	0	0	0
Acetyl CoA	4	0	0	0	0	0	0
Acetyl CoA	5	0	0	0	0	0	0
Acetyl CoA	6	0	0	0	0	0	0
Acetyl CoA	7	0	0	0	0	0	0
Acetyl CoA	8	0	0	0	0	0	0
Acetyl CoA	9	0	0	0	0	0	0
Acetyl CoA	10	0	0	0	0	0	0
Acetyl CoA	11	0	0	0	0	0	0
Acetyl CoA	12	0	0	0	0	0	0
Acetyl CoA	13	0	0	0	0	0	0
Acetyl CoA	14	0	0	0	0	0	0
Acetyl CoA	15	0	0	0	0	0	0
Acetyl CoA	16	0	0	0	0	0	0
Acetyl CoA	17	0	0	0	0	0	0
Acetyl CoA	18	0	0	0	0	0	0
Acetyl CoA	19	0	0	0	0	0	0
Acetyl CoA	20	0	0	0	0	0	0
Acetyl CoA	21	0	0	0	0	0	0
Acetyl CoA	22	0	0	0	0	0	0
Acetyl CoA	23	0	0	0	0	0	0		2007.45	0	2656.21	3319.53	2869.66	4502.51	0.436194	0.0983741
Ornithine	0	69116.5	73730.9	71488.2	117694	83671.4	94602.8
Ornithine	1	0	0	0	0	0	2800.04
Ornithine	2	0	0	0	0	0	0
Ornithine	3	0	0	0	0	0	0
Ornithine	4	0	0	0	0	0	0
Ornithine	5	0	0	0	0	0	0		69116.5	73730.9	71488.2	117694	83671.4	97402.9	0.717397	0.0477094
Aconitate	0	29488.6	23255.9	26091.6	71260.4	36187	59417.6
Aconitate	1	0	522.378	184.634	2926.43	778.277	4375.97
Aconitate	2	4234.09	1018.36	3094.83	17330.1	11721.1	14901.3
Aconitate	3	836.447	1589.86	1186.42	533.067	630.958	575.235
Aconitate	4	1524.09	1298.97	1940.5	1145.4	1468.77	2101.89
Aconitate	5	0	899.788	0	0	0	0
Aconitate	6	0	0	0	0	0	1237.77		36083.2	28585.2	32498	93195.4	50786	82609.8	0.428818	0.0289049
Pyruvate	0	106403	152920	140583	202718	241891	229618
Pyruvate	1	4428.23	945.179	0	5987.11	8708.19	11689.2
Pyruvate	2	0	2260.89	3253.76	7579.52	9390.88	9124.22
Pyruvate	3	124260	171925	158651	230486	257181	266212		235091	328051	302488	446771	517171	516644	0.584654	0.00482755
Ribulose-5-phosphate	0	2895.46	5277.69	3672.19	2087.05	2682.13	3399.82
Ribulose-5-phosphate	1	0	0	0	0	0	0
Ribulose-5-phosphate	2	2118.39	3732.06	2173.7	1379.56	1652.21	3443.85
Ribulose-5-phosphate	3	2243.62	2089.8	5681.43	2967.85	1317.99	1579.32
Ribulose-5-phosphate	4	0	0	0	0	0	0
Ribulose-5-phosphate	5	17873.3	15045.7	15592.5	19331.2	15072.5	15216.2		25130.7	26145.2	27119.8	25765.7	20724.9	23639.1	1.11787	0.154084
Ribose 5-phosphate	0	7102.12	6441.04	3129.02	2318.99	5466.21	9246.27
Ribose 5-phosphate	1	0	0	0	0	0	0
Ribose 5-phosphate	2	0	0	0	0	0	0
Ribose 5-phosphate	3	1455.05	2168.08	1412.26	2066.37	3667.15	4188.22
Ribose 5-phosphate	4	0	0	0	0	0	0
Ribose 5-phosphate	5	17066.4	13417.6	15110.6	24820.4	25312.5	31431.3		25623.5	22026.7	19651.9	29205.7	34445.9	44865.8	0.620197	0.04916
NADP	0	20565.3	19307.4	23781.1	7832.77	6395.3	8827.42
NADP	1	0	0	1760.73	0	0	0
NADP	2	1412.36	645.691	0	0	0	0
NADP	3	0	0	1102.25	0	0	0
NADP	4	0	0	0	0	0	0
NADP	5	9922.22	10637.4	6040.72	0	1783.82	1576.03
NADP	6	0	0	0	0	0	0
NADP	7	0	0	0	0	0	0
NADP	8	0	0	0	0	0	0
NADP	9	0	0	0	0	0	0
NADP	10	0	0	0	0	0	0
NADP	11	0	0	0	0	0	0
NADP	12	0	0	0	0	0	0
NADP	13	0	0	0	0	0	0
NADP	14	0	0	0	0	0	0
NADP	15	0	0	0	0	0	0
NADP	16	0	0	0	0	0	0
NADP	17	0	0	0	0	0	0
NADP	18	0	0	0	0	0	0
NADP	19	0	0	0	0	0	0
NADP	20	0	0	0	0	0	0
NADP	21	0	0	0	0	0	0		31899.8	30590.5	32684.8	7832.77	8179.12	10403.5	3.60302	2.2409e-05
NADPH	0	6438.48	9533.3	13357.1	10719.8	9023.25	11749.9
NADPH	1	0	0	0	0	0	0
NADPH	2	0	0	0	0	0	0
NADPH	3	0	0	0	0	0	0
NADPH	4	0	0	0	0	0	0
NADPH	5	4267.61	1497.52	4811.92	2361.51	1745.78	1401.98
NADPH	6	0	0	0	0	0	0
NADPH	7	0	0	0	0	0	0
NADPH	8	0	0	0	0	0	0
NADPH	9	0	0	0	0	0	0
NADPH	10	0	0	0	0	0	0
NADPH	11	0	0	0	0	0	0
NADPH	12	0	0	0	0	0	0
NADPH	13	0	0	0	0	0	0
NADPH	14	0	0	0	0	0	0
NADPH	15	0	0	0	0	0	0
NADPH	16	0	0	0	0	0	0
NADPH	17	0	0	0	0	0	0
NADPH	18	0	0	0	0	0	0
NADPH	19	0	0	0	0	0	0
NADPH	20	0	0	0	0	0	0
NADPH	21	0	0	0	0	0	0		10706.1	11030.8	18169	13081.3	10769	13151.9	1.07847	0.724377
