# Supplementary material for: Impact of the pentose phosphate pathway on metabolism and pathogenesis of Staphylococcus aureus
Source: PLoS Pathog. 2023 Jul 13;19(7):e1011531. doi: 10.1371/journal.ppat.1011531 (PMC10368262; doi:10.1371/journal.ppat.1011531)
Supplement: S1 Data — (XLSX) [file ppat.1011531.s011.xlsx]

## Sheet: Fig 1C
Time (h)	WT						pgl						pgl_CP
0	0.0882	0.0883	0.0914	0.0888	0.088	0.0873	0.087	0.087	0.0877	0.088	0.0891	0.0895	0.0861	0.0876	0.0882	0.0869	0.0867	0.0876
0.25	0.0911	0.0914	0.0962	0.0914	0.0912	0.0908	0.0905	0.0907	0.0913	0.0916	0.0922	0.0927	0.0897	0.0908	0.0908	0.09	0.0896	0.09
0.5	0.0951	0.0956	0.1005	0.0951	0.0954	0.0952	0.0951	0.0963	0.0976	0.0977	0.0987	0.0991	0.096	0.0971	0.0969	0.0966	0.0957	0.0937
0.75	0.103	0.1034	0.1089	0.1027	0.1048	0.1089	0.1049	0.1066	0.109	0.1091	0.1091	0.1095	0.1071	0.108	0.1082	0.1073	0.1058	0.1023
1	0.1149	0.1148	0.1219	0.1145	0.1196	0.1228	0.1165	0.1189	0.1211	0.1218	0.121	0.1219	0.1203	0.1208	0.1219	0.1202	0.1204	0.1174
1.25	0.1283	0.1284	0.1351	0.1282	0.133	0.1369	0.13	0.1322	0.1348	0.1354	0.1346	0.1351	0.1353	0.1357	0.1344	0.1338	0.1338	0.1302
1.5	0.1418	0.1422	0.1485	0.1415	0.147	0.1513	0.1426	0.1454	0.1482	0.1492	0.1484	0.1495	0.1502	0.1508	0.1485	0.149	0.1495	0.1456
1.75	0.1583	0.1586	0.1659	0.1581	0.1636	0.1672	0.1576	0.1599	0.1631	0.1644	0.1641	0.1653	0.1675	0.1678	0.1661	0.166	0.1673	0.165
2	0.1738	0.1741	0.1801	0.176	0.1804	0.1835	0.172	0.174	0.1787	0.1792	0.1812	0.1822	0.1834	0.1843	0.1821	0.1823	0.1838	0.1816
2.25	0.1923	0.1919	0.1991	0.1948	0.1989	0.2004	0.1876	0.1906	0.1948	0.1969	0.1987	0.1998	0.2014	0.2028	0.2001	0.2016	0.2018	0.1992
2.5	0.2206	0.2203	0.2238	0.2226	0.2253	0.2237	0.2077	0.2083	0.2161	0.2162	0.2208	0.2216	0.2261	0.2278	0.2308	0.2268	0.2269	0.2244
2.75	0.2602	0.2558	0.259	0.2607	0.2619	0.2573	0.2369	0.2356	0.2455	0.2436	0.2502	0.2517	0.2624	0.2636	0.2686	0.2641	0.2632	0.2605
3	0.3023	0.2925	0.2948	0.311	0.3102	0.2998	0.2762	0.2715	0.2866	0.2846	0.2912	0.2948	0.3104	0.3086	0.3162	0.3154	0.3095	0.3086
3.25	0.3509	0.338	0.3366	0.3517	0.3553	0.3448	0.3261	0.3192	0.3373	0.3352	0.3375	0.342	0.37	0.3607	0.3667	0.3705	0.3583	0.3572
3.5	0.4104	0.3937	0.3846	0.399	0.4081	0.3939	0.3816	0.3731	0.3973	0.3901	0.3856	0.3925	0.4366	0.4245	0.4195	0.4287	0.4157	0.4145
3.75	0.4594	0.4452	0.4341	0.4447	0.447	0.4486	0.444	0.4381	0.4622	0.4443	0.4397	0.4486	0.5012	0.4884	0.4881	0.4848	0.4815	0.4818
4	0.4944	0.4877	0.486	0.4762	0.484	0.4973	0.5011	0.5014	0.5195	0.4974	0.4844	0.5036	0.563	0.5471	0.5476	0.5362	0.5482	0.5466
4.25	0.5321	0.5175	0.5106	0.4822	0.5155	0.5341	0.5417	0.5479	0.5619	0.5455	0.5336	0.5494	0.6075	0.595	0.5916	0.5784	0.5996	0.6063
4.5	0.5567	0.5464	0.5424	0.5367	0.5475	0.5737	0.5763	0.5841	0.592	0.6007	0.5872	0.6039	0.6286	0.6254	0.6268	0.6329	0.6462	0.655
4.75	0.5755	0.5716	0.5702	0.5386	0.5631	0.5954	0.6003	0.6133	0.6157	0.6253	0.6091	0.6277	0.6631	0.662	0.6648	0.6549	0.6843	0.6919
5	0.5924	0.5948	0.5911	0.532	0.5659	0.6013	0.6229	0.6385	0.6402	0.6421	0.6274	0.6539	0.6822	0.6845	0.6895	0.6674	0.7056	0.7125
5.25	0.6199	0.6313	0.5988	0.5498	0.6066	0.6347	0.656	0.6739	0.6752	0.68	0.6778	0.6992	0.7098	0.7163	0.7217	0.7108	0.7411	0.746
5.5	0.6295	0.6508	0.617	0.566	0.5986	0.6567	0.6813	0.6908	0.6998	0.7098	0.7005	0.719	0.7231	0.7331	0.7444	0.7346	0.7605	0.7652
5.75	0.6445	0.6668	0.6408	0.5914	0.6107	0.6779	0.7117	0.7159	0.7193	0.7213	0.7242	0.7405	0.749	0.7485	0.7649	0.7574	0.7797	0.7922
6	0.6545	0.6801	0.6416	0.6025	0.5983	0.6769	0.7272	0.741	0.7422	0.7485	0.7281	0.759	0.7668	0.7733	0.7808	0.7749	0.7965	0.8182
6.25	0.6775	0.6967	0.6969	0.6134	0.5982	0.6845	0.7368	0.7629	0.7577	0.7679	0.742	0.7756	0.7876	0.7867	0.7879	0.7721	0.8095	0.8169
6.5	0.7208	0.7201	0.7245	0.684	0.67	0.7373	0.7712	0.7804	0.7866	0.8283	0.7853	0.81	0.8071	0.8048	0.8093	0.8222	0.8438	0.8613
6.75	0.7326	0.7388	0.7534	0.7011	0.6972	0.7537	0.7793	0.8076	0.8071	0.8337	0.7928	0.8079	0.8266	0.8376	0.8063	0.8228	0.8499	0.8669
7	0.7546	0.7575	0.7504	0.7456	0.7467	0.7989	0.8037	0.8212	0.8268	0.874	0.8232	0.8309	0.8402	0.8355	0.82	0.8704	0.8626	0.8815
7.25	0.7628	0.7728	0.7495	0.7576	0.7578	0.8036	0.8108	0.8305	0.8313	0.8722	0.8169	0.8427	0.8438	0.8482	0.8337	0.8646	0.8809	0.8973
7.5	0.7954	0.7788	0.7713	0.7881	0.7898	0.8234	0.8402	0.8581	0.853	0.9007	0.8486	0.8749	0.8572	0.8614	0.8529	0.8899	0.8988	0.897
7.75	0.8061	0.8024	0.7625	0.7916	0.8023	0.8347	0.878	0.8937	0.8552	0.9142	0.872	0.8946	0.8918	0.8817	0.8908	0.9014	0.9193	0.9256
8	0.8227	0.8193	0.7985	0.7971	0.8086	0.833	0.8764	0.8979	0.9102	0.9264	0.8863	0.8922	0.9108	0.9028	0.892	0.9143	0.9421	0.9518
8.25	0.8418	0.8298	0.8187	0.7814	0.7984	0.8546	0.9082	0.9232	0.9182	0.911	0.8738	0.8991	0.929	0.9264	0.9156	0.9178	0.936	0.9662
8.5	0.8397	0.8432	0.8607	0.8105	0.8074	0.8726	0.9155	0.9453	0.9195	0.9347	0.9	0.9165	0.9218	0.9158	0.9277	0.925	0.9498	0.9744
8.75	0.8805	0.8689	0.8776	0.8	0.838	0.9083	0.9466	0.9666	0.9447	0.9694	0.923	0.9478	0.9456	0.9399	0.9395	0.9531	0.9805	0.9925
9	0.8912	0.8896	0.8932	0.8197	0.8468	0.9055	0.9628	0.9858	0.9733	0.9798	0.9327	0.9573	0.9765	0.9742	0.9698	0.9762	1	1.0271
9.25	0.8965	0.8947	0.8771	0.8217	0.8273	0.8992	0.9744	0.996	0.996	0.9652	0.9242	0.958	0.9838	0.981	0.9871	0.9609	1.0048	1.0197
9.5	0.9366	0.9256	0.916	0.8392	0.8556	0.9251	0.9934	1.0158	1.0162	1.0072	0.9555	1.0004	1.0034	0.9964	0.9923	0.9864	1.0265	1.0367
9.75	0.9479	0.9321	0.946	0.8552	0.8724	0.9385	1.0048	1.0328	1.0217	1.0009	0.9716	1.0056	1.0166	1.017	1.0173	0.9989	1.0384	1.054
10	0.9539	0.944	0.8984	0.8634	0.8754	0.9474	1.0071	1.0384	1.0288	1.0175	0.9713	1.0187	1.0235	1.0253	1.0191	1.0141	1.0514	1.0652
10.25	0.9485	0.9477	0.941	0.8495	0.8747	0.9344	1.0081	1.0375	1.0337	1.0087	0.9781	1.0165	1.033	1.0326	1.0263	1.0124	1.0538	1.0698
10.5	0.9808	0.9663	0.9636	0.8767	0.8952	0.9585	1.027	1.0517	1.0487	1.0322	1.0057	1.0434	1.0472	1.0484	1.0388	1.0272	1.0698	1.079
10.75	0.9866	0.9792	0.9975	0.8816	0.883	0.9718	1.0288	1.0519	1.0457	1.0235	1.005	1.046	1.0527	1.0558	1.0536	1.037	1.0772	1.0867
11	0.9729	0.9892	0.9918	0.8876	0.8869	0.9678	1.0183	1.0502	1.0406	1.0122	0.9971	1.0392	1.0606	1.0599	1.0529	1.032	1.0742	1.0901
11.25	0.9728	0.9972	1.0062	0.8755	0.8848	0.961	1.0225	1.0451	1.0368	1.0014	0.9937	1.0367	1.062	1.0669	1.0543	1.0151	1.0785	1.098
11.5	0.9796	1.0052	1.0092	0.8923	0.8938	0.9686	1.0076	1.0435	1.0386	1.0188	0.9904	1.0372	1.0672	1.0698	1.0608	1.0285	1.0774	1.0982
11.75	1.0241	1.0232	1.014	0.909	0.9159	1.0008	1.0322	1.063	1.0606	1.0385	1.0192	1.0621	1.0758	1.0802	1.0755	1.0486	1.1007	1.1117
12	1.0186	1.0217	1.0265	0.9168	0.9074	0.9824	1.0365	1.0594	1.0557	1.0384	1.0206	1.0571	1.0788	1.0833	1.0748	1.0507	1.0989	1.1115
12.25	1.0018	1.021	1.0136	0.9117	0.9145	0.9772	1.0285	1.0494	1.0494	1.0305	1.0079	1.0463	1.0807	1.085	1.0795	1.0476	1.0945	1.1098
12.5	1.0201	1.0374	1.0364	0.9222	0.9133	0.9971	1.0498	1.0678	1.0624	1.0475	1.02	1.0641	1.0879	1.0916	1.0883	1.0628	1.1057	1.1243
12.75	1.0389	1.0407	1.0226	0.9223	0.9307	1.0118	1.0514	1.0732	1.0621	1.0549	1.0264	1.0659	1.0878	1.0936	1.0924	1.0678	1.1121	1.12
13	1.0109	1.0313	1.0334	0.9006	0.9145	0.9752	1.0324	1.0567	1.0554	1.0384	0.9937	1.0511	1.0878	1.0881	1.0883	1.0516	1.1081	1.1234
13.25	1.0129	1.0335	1.0446	0.9033	0.9071	0.9822	1.0375	1.0585	1.0553	1.0363	1.006	1.0509	1.092	1.0944	1.0823	1.0482	1.107	1.1244
13.5	1.0374	1.0512	1.0431	0.9223	0.9388	1.0007	1.0422	1.0794	1.0717	1.0529	1.0219	1.0549	1.0974	1.0995	1.0958	1.0674	1.1175	1.1315
13.75	1.0248	1.0441	1.0353	0.9009	0.9196	0.9771	1.0318	1.0607	1.0517	1.0257	0.9934	1.0418	1.096	1.0987	1.0931	1.0551	1.1111	1.1299
14	1.0304	1.0569	1.0643	0.9247	0.9345	1.003	1.0333	1.0699	1.063	1.0462	1.0174	1.0601	1.1024	1.1058	1.1024	1.0624	1.1251	1.1421
14.25	1.0336	1.0558	1.0597	0.9199	0.9479	0.9972	1.0335	1.067	1.0679	1.044	1.0097	1.0581	1.1044	1.1074	1.1091	1.0652	1.1257	1.1499
14.5	1.0325	1.0576	1.0745	0.9245	0.9291	0.9798	1.033	1.0735	1.0585	1.0296	1.0222	1.0431	1.1065	1.111	1.1139	1.0624	1.121	1.14
14.75	1.0427	1.0629	1.0655	0.9266	0.9334	1.0004	1.0359	1.0734	1.075	1.045	1.0138	1.0616	1.1098	1.1142	1.114	1.0653	1.1266	1.1495
15	1.0407	1.0623	1.0552	0.923	0.9277	1.001	1.0318	1.0665	1.0647	1.0497	0.9987	1.0541	1.1102	1.1173	1.1176	1.0805	1.1276	1.1582
15.25	1.0504	1.0722	1.0706	0.9465	0.9366	1.0211	1.0582	1.0821	1.0668	1.0414	1.0166	1.0713	1.114	1.1203	1.1236	1.0796	1.1348	1.1623
15.5	1.0321	1.0646	1.0616	0.9256	0.9133	0.9933	1.0405	1.065	1.0633	1.0238	0.9946	1.039	1.1074	1.1216	1.1108	1.0637	1.1258	1.1664
15.75	1.0646	1.0776	1.0821	0.9439	0.9496	1.0159	1.0537	1.0733	1.0779	1.0631	1.0275	1.0733	1.1211	1.1303	1.1337	1.0848	1.15	1.1721
16	1.0502	1.074	1.088	0.9249	0.9428	1.0043	1.0508	1.0841	1.0695	1.0448	1.008	1.0561	1.1218	1.1283	1.1292	1.0873	1.1457	1.1716

## Sheet: Fig 1D
Time (h)	WT			pgl			pgl-c
0	0.0859	0.0862	0.0871	0.0804	0.0803	0.0812	0.0883	0.087	0.086
	0.0871	0.0868	0.0878	0.0813	0.0813	0.0823	0.0874	0.087	0.0859
	0.087	0.0868	0.0878	0.082	0.082	0.0838	0.0869	0.0864	0.0856
	0.087	0.0872	0.0881	0.0831	0.0831	0.0851	0.0883	0.0881	0.0872
1	0.0882	0.0883	0.0893	0.0846	0.0847	0.0865	0.091	0.0907	0.0899
	0.0906	0.0901	0.0913	0.0868	0.0869	0.0888	0.0954	0.0944	0.0935
	0.0938	0.0938	0.0947	0.0891	0.0893	0.0915	0.1005	0.0999	0.099
	0.0987	0.0987	0.0997	0.0924	0.0928	0.0948	0.109	0.1078	0.1069
2	0.1066	0.1068	0.1077	0.0978	0.0982	0.1003	0.1227	0.1223	0.1215
	0.1204	0.1202	0.1211	0.1059	0.106	0.108	0.1405	0.1403	0.14
	0.1381	0.1373	0.138	0.1209	0.1194	0.1212	0.1602	0.1605	0.1611
	0.159	0.1575	0.1579	0.1436	0.1403	0.1415	0.1856	0.1873	0.1892
3	0.1845	0.1818	0.1817	0.1735	0.1696	0.1695	0.2146	0.2168	0.2223
	0.2162	0.2123	0.2119	0.2107	0.2066	0.2044	0.2542	0.2577	0.2686
	0.2499	0.2445	0.2435	0.2457	0.2423	0.2404	0.2973	0.2991	0.3151
	0.2834	0.2778	0.2776	0.2798	0.2773	0.2759	0.3525	0.3528	0.3702
4	0.3281	0.3274	0.3242	0.3129	0.3093	0.3048	0.3993	0.4015	0.4234
	0.384	0.376	0.3726	0.347	0.3501	0.3413	0.4483	0.4528	0.4806
	0.4506	0.4308	0.4209	0.3768	0.3886	0.3756	0.5017	0.4978	0.537
	0.4909	0.4732	0.4607	0.3939	0.4179	0.4033	0.547	0.5368	0.5831
5	0.5347	0.5125	0.4996	0.4142	0.4462	0.4273	0.5827	0.5678	0.6208
	0.5716	0.555	0.5403	0.4333	0.4769	0.4606	0.6302	0.612	0.6738
	0.6073	0.5851	0.5708	0.4407	0.4909	0.4696	0.6593	0.6377	0.6941
	0.6388	0.6168	0.601	0.4499	0.5071	0.4909	0.6822	0.6682	0.7322
6	0.6668	0.647	0.6304	0.4557	0.517	0.5042	0.7121	0.6943	0.7623
	0.6947	0.6795	0.6631	0.4777	0.547	0.5364	0.7466	0.7338	0.802
	0.7203	0.7055	0.6877	0.4895	0.5645	0.556	0.7725	0.7586	0.8234
	0.7455	0.7354	0.7138	0.5121	0.5909	0.5826	0.8054	0.7947	0.8565
7	0.7708	0.7606	0.7411	0.5292	0.6106	0.6037	0.8304	0.8173	0.8784
	0.7987	0.7899	0.7688	0.5564	0.6393	0.631	0.8615	0.8508	0.9096
	0.8169	0.8112	0.7859	0.5752	0.6556	0.6509	0.8773	0.8678	0.9209
	0.8412	0.8366	0.8114	0.6044	0.6878	0.6814	0.9074	0.8979	0.9562
8	0.8674	0.8629	0.8365	0.6317	0.7162	0.7084	0.9325	0.9198	0.9778
	0.8838	0.8775	0.858	0.6533	0.7436	0.7296	0.9548	0.9445	0.9997
	0.9016	0.8899	0.8745	0.6623	0.758	0.744	0.968	0.9558	1.0166
	0.9183	0.915	0.8916	0.6921	0.7773	0.7666	0.9808	0.9723	1.0259
9	0.9314	0.9226	0.898	0.7008	0.7866	0.7717	0.9992	0.9801	1.0311
	0.9493	0.9512	0.9175	0.7254	0.813	0.7969	1.0082	1.0035	1.0475
	0.959	0.9596	0.9275	0.7463	0.8346	0.8147	1.0222	1.0201	1.0564
	0.9693	0.972	0.9401	0.757	0.8498	0.83	1.0193	1.0188	1.0532
10	0.9745	0.9748	0.9438	0.7608	0.8483	0.8405	1.0147	1.0127	1.0582
	0.9847	0.9821	0.9477	0.7705	0.8494	0.8516	1.022	1.0154	1.0625
	1.0007	0.9945	0.9677	0.7998	0.8834	0.8904	1.0406	1.0401	1.0859
	1.0085	1.0068	0.9707	0.8111	0.8977	0.8927	1.04	1.0332	1.0777
11	1.0109	1.0133	0.9811	0.8272	0.9121	0.895	1.0473	1.0378	1.082
	1.0195	1.0181	0.9908	0.828	0.9075	0.905	1.0511	1.0292	1.0789
	1.0274	1.0303	1.0079	0.8411	0.9254	0.9306	1.0617	1.059	1.1025
	1.0326	1.0331	1.0072	0.8417	0.9228	0.9355	1.0522	1.0469	1.0839
12	1.035	1.0413	1.0113	0.8607	0.9494	0.9454	1.0673	1.0575	1.0934
	1.0297	1.0388	1.0161	0.8585	0.9646	0.9516	1.0665	1.0598	1.1009
	1.0399	1.0518	1.03	0.8736	0.9732	0.9729	1.074	1.064	1.1006
	1.0413	1.0594	1.0308	0.8817	0.9804	0.9744	1.075	1.0684	1.0995
13	1.0459	1.0652	1.0324	0.8883	0.9902	0.9835	1.0856	1.0736	1.108
	1.0424	1.0487	1.0304	0.884	0.9849	0.9789	1.0746	1.0699	1.1007
	1.0491	1.0632	1.0437	0.9028	1.0145	0.9974	1.0745	1.0748	1.1041
	1.0469	1.067	1.0427	0.9094	1.0095	1.0019	1.0866	1.0724	1.1104
14	1.0569	1.076	1.0525	0.924	1.0144	1.0083	1.0887	1.0781	1.1126
	1.0519	1.0693	1.0435	0.9216	1.0073	0.9995	1.0828	1.0732	1.1044
	1.0583	1.0738	1.0442	0.9311	1.0216	1.0138	1.0822	1.0724	1.1075
	1.0546	1.0782	1.0478	0.9299	1.0249	1.0217	1.0847	1.072	1.1047
15	1.0587	1.0759	1.0472	0.9406	1.0381	1.0251	1.0885	1.0815	1.1039
	1.0547	1.0733	1.0455	0.9445	1.0374	1.0293	1.088	1.0786	1.1036
	1.0606	1.0717	1.052	0.9463	1.0367	1.035	1.0912	1.0778	1.1047
	1.0552	1.0678	1.0468	0.945	1.0417	1.0381	1.0855	1.0805	1.1008
16	1.058	1.0734	1.0492	0.9467	1.0406	1.0423	1.0852	1.0813	1.0958

## Sheet: Fig 1E
Time (h)	WT			pgl			pgl-c
0	0.0858	0.0867	0.0871	0.0803	0.0813	0.0809	0.0869	0.087	0.0863
	0.0868	0.0876	0.088	0.0817	0.0826	0.0822	0.0876	0.0876	0.087
	0.0869	0.0876	0.088	0.0826	0.0836	0.0832	0.0873	0.0875	0.0869
	0.0873	0.088	0.0885	0.0838	0.0861	0.0861	0.0909	0.0904	0.0903
1	0.0886	0.0892	0.09	0.0864	0.0883	0.0886	0.0938	0.094	0.0933
	0.0901	0.0909	0.0914	0.089	0.0907	0.0909	0.0968	0.0967	0.0961
	0.0928	0.0936	0.0942	0.0912	0.093	0.0933	0.101	0.1008	0.1002
	0.097	0.0977	0.0984	0.0948	0.0966	0.0969	0.1061	0.106	0.1053
2	0.1026	0.1033	0.104	0.1	0.102	0.1021	0.1155	0.1151	0.1146
	0.1113	0.1115	0.1123	0.1054	0.1077	0.1078	0.1278	0.1273	0.1272
	0.1222	0.1222	0.1231	0.1138	0.1162	0.1165	0.1399	0.1394	0.1404
	0.1342	0.1339	0.1348	0.1258	0.1283	0.1285	0.1521	0.1514	0.153
3	0.1462	0.1456	0.1466	0.1408	0.1435	0.1439	0.1638	0.1632	0.166
	0.1599	0.1588	0.1598	0.1604	0.163	0.1648	0.1811	0.1807	0.1841
	0.1742	0.1719	0.1735	0.1808	0.1839	0.1864	0.1968	0.1962	0.2004
	0.1905	0.1875	0.1888	0.2036	0.2065	0.2109	0.2145	0.214	0.2188
4	0.2056	0.2017	0.2032	0.2248	0.2277	0.2321	0.2286	0.2284	0.2345
	0.2232	0.2189	0.2207	0.247	0.2515	0.2563	0.2464	0.248	0.2555
	0.243	0.2383	0.2398	0.2702	0.2731	0.2828	0.2681	0.2713	0.2776
	0.258	0.2519	0.2544	0.288	0.2913	0.3027	0.2799	0.2862	0.2928
5	0.2771	0.2729	0.2752	0.3096	0.3126	0.3277	0.3027	0.3079	0.3164
	0.2931	0.2873	0.2912	0.3292	0.3341	0.3463	0.3173	0.3251	0.3342
	0.3084	0.3056	0.3077	0.3481	0.3527	0.3661	0.3342	0.343	0.3508
	0.3261	0.3217	0.3266	0.3701	0.3734	0.3893	0.3552	0.3656	0.3723
6	0.3376	0.3322	0.3392	0.3819	0.3874	0.3996	0.3616	0.373	0.3812
	0.3562	0.3496	0.3595	0.4042	0.4092	0.4238	0.3824	0.399	0.4054
	0.373	0.3661	0.3777	0.4215	0.424	0.4404	0.4031	0.4177	0.4249
	0.3902	0.3866	0.3964	0.4378	0.4412	0.4587	0.4249	0.4344	0.443
7	0.3989	0.3945	0.4085	0.4422	0.4455	0.4644	0.4292	0.443	0.4477
	0.4155	0.4171	0.428	0.4592	0.4597	0.4852	0.4515	0.4653	0.4695
	0.4196	0.4142	0.4377	0.4594	0.4587	0.4815	0.4551	0.4696	0.4729
	0.4365	0.4379	0.4541	0.4734	0.4726	0.501	0.4759	0.4889	0.4925
8	0.4467	0.4425	0.464	0.4798	0.4834	0.5087	0.4847	0.501	0.5025
	0.4599	0.462	0.4756	0.4938	0.4946	0.5277	0.5023	0.5182	0.52
	0.4694	0.4717	0.4874	0.5003	0.5015	0.5376	0.5132	0.5294	0.5297
	0.4778	0.4832	0.4999	0.5064	0.5092	0.5464	0.5227	0.5422	0.5419
9	0.4896	0.4897	0.5067	0.5085	0.5113	0.5447	0.5284	0.5465	0.5466
	0.5016	0.4995	0.5191	0.5189	0.5213	0.5562	0.5364	0.5561	0.5566
	0.512	0.5165	0.529	0.5297	0.5311	0.5703	0.5538	0.5714	0.5693
	0.5216	0.5203	0.5328	0.5292	0.53	0.5645	0.5531	0.5701	0.5729
10	0.5336	0.5296	0.5432	0.536	0.5363	0.5752	0.5624	0.5783	0.5792
	0.5369	0.5345	0.5455	0.5348	0.5358	0.5716	0.5594	0.5771	0.578
	0.5505	0.5524	0.5593	0.5567	0.5562	0.598	0.5794	0.5956	0.5972
	0.556	0.5569	0.5629	0.5557	0.556	0.5955	0.5797	0.5983	0.5946
11	0.5613	0.5622	0.5694	0.5629	0.5623	0.6028	0.5844	0.6051	0.6018
	0.5646	0.5631	0.5716	0.5589	0.5582	0.5956	0.5813	0.5992	0.6001
	0.5772	0.5768	0.582	0.5765	0.5761	0.6219	0.6061	0.622	0.6175
	0.5836	0.5792	0.587	0.5764	0.5756	0.6126	0.6008	0.622	0.6191
12	0.589	0.5913	0.5952	0.5882	0.5856	0.6318	0.6136	0.6352	0.6317
	0.5932	0.599	0.5998	0.5949	0.5907	0.6427	0.6263	0.6432	0.6412
	0.5995	0.6071	0.6074	0.599	0.5965	0.6467	0.631	0.6456	0.6445
	0.6109	0.6115	0.6145	0.6046	0.6019	0.649	0.6314	0.6501	0.6476
13	0.6153	0.6194	0.6189	0.6125	0.609	0.6622	0.6432	0.6586	0.6577
	0.6218	0.6235	0.6271	0.6173	0.6137	0.6694	0.6527	0.6636	0.6651
	0.6302	0.6307	0.6371	0.6247	0.622	0.6709	0.6569	0.6683	0.6699
	0.6299	0.6377	0.6411	0.6303	0.6262	0.6822	0.662	0.6761	0.6782
14	0.6411	0.6462	0.649	0.6388	0.634	0.6835	0.6711	0.6831	0.6865
	0.642	0.648	0.6482	0.639	0.6338	0.6911	0.6748	0.6854	0.6908
	0.6449	0.6547	0.6568	0.6455	0.6421	0.6954	0.6807	0.6906	0.6954
	0.6491	0.6596	0.6617	0.6486	0.6449	0.6926	0.681	0.6947	0.6985
15	0.6587	0.6659	0.6698	0.6553	0.6514	0.7015	0.6917	0.7024	0.7071
	0.6644	0.6695	0.6708	0.6597	0.6547	0.7081	0.696	0.7058	0.7113
	0.6691	0.6748	0.6781	0.6663	0.6602	0.7119	0.7045	0.7149	0.7204
	0.6748	0.6779	0.6854	0.6696	0.6655	0.7125	0.7064	0.7175	0.7274
16	0.6789	0.6822	0.6899	0.6728	0.6686	0.7102	0.7112	0.7228	0.7329

## Sheet: Fig 1F
Time (h)	WT					1902					1902_CP
0	0.1059	0.1104	0.1031	0.1031	0.1033	0.1007	0.0983	0.0942	0.0939	0.0945	0.0963	0.0989	0.1053	0.1034	0.1001
0.24	0.11	0.1126	0.1063	0.1066	0.1067	0.1032	0.1038	0.0972	0.0972	0.0982	0.0994	0.1033	0.109	0.1071	0.1038
0.49	0.1138	0.1217	0.1102	0.1103	0.1111	0.105	0.1031	0.1018	0.1012	0.1036	0.1022	0.1058	0.114	0.1126	0.1091
0.73	0.1202	0.1238	0.1151	0.1152	0.1159	0.1086	0.1071	0.1054	0.1046	0.1065	0.1053	0.1103	0.1179	0.1165	0.1148
0.97	0.1297	0.1342	0.1209	0.1205	0.1217	0.1153	0.1123	0.1097	0.1083	0.1099	0.1107	0.1129	0.1233	0.1221	0.1187
1.22	0.1391	0.1462	0.1283	0.1275	0.1286	0.1192	0.116	0.1151	0.1138	0.1159	0.1153	0.1178	0.1305	0.1289	0.1256
1.46	0.1531	0.1568	0.1364	0.135	0.1359	0.1278	0.1202	0.1189	0.1191	0.121	0.1234	0.1252	0.1369	0.1353	0.1316
1.7	0.1686	0.163	0.1498	0.1481	0.1485	0.1342	0.1279	0.127	0.1231	0.1263	0.1329	0.1335	0.148	0.1458	0.1424
1.94	0.1865	0.1749	0.1654	0.1631	0.1631	0.1413	0.1425	0.1313	0.1291	0.1306	0.1417	0.1425	0.1602	0.1585	0.1557
2.19	0.2004	0.1973	0.186	0.1831	0.1826	0.1501	0.1468	0.1398	0.1361	0.1378	0.1522	0.1545	0.1757	0.1724	0.1712
2.43	0.2383	0.2261	0.2159	0.2118	0.2106	0.159	0.1521	0.1467	0.1438	0.1452	0.1698	0.1708	0.1993	0.1961	0.1947
2.67	0.2815	0.2657	0.2534	0.2477	0.2451	0.1681	0.1603	0.1541	0.1525	0.154	0.1943	0.1942	0.2297	0.2248	0.2233
2.92	0.3159	0.3215	0.2942	0.2883	0.2857	0.1734	0.1708	0.1631	0.1606	0.1633	0.2302	0.2255	0.2694	0.2642	0.2628
3.16	0.3719	0.3572	0.3347	0.3287	0.3265	0.1915	0.1745	0.1738	0.1707	0.1728	0.266	0.261	0.3043	0.2994	0.2971
3.4	0.3961	0.3907	0.3791	0.3727	0.3699	0.1976	0.1919	0.1877	0.1824	0.1836	0.3103	0.3023	0.347	0.3399	0.3384
3.65	0.4319	0.4151	0.4088	0.4003	0.3975	0.2289	0.2084	0.2066	0.1998	0.2008	0.3566	0.3443	0.3889	0.3792	0.3773
3.89	0.4475	0.4456	0.4331	0.4243	0.4203	0.2429	0.2362	0.2292	0.2209	0.2219	0.4025	0.3878	0.4208	0.4103	0.408
4.13	0.4686	0.4742	0.4532	0.4453	0.4424	0.2801	0.2687	0.2589	0.2493	0.2488	0.4274	0.4161	0.4452	0.4329	0.4311
4.38	0.4888	0.5014	0.481	0.4731	0.4706	0.3157	0.3014	0.297	0.2858	0.2862	0.4452	0.4307	0.4721	0.4596	0.4564
4.62	0.5172	0.5282	0.5051	0.4979	0.4954	0.3435	0.3335	0.3137	0.3036	0.303	0.4639	0.4551	0.4909	0.4788	0.4769
4.86	0.5421	0.5653	0.5342	0.5263	0.5238	0.3739	0.3699	0.3448	0.3328	0.3323	0.4836	0.4713	0.5212	0.5085	0.5071
5.1	0.5815	0.5848	0.5571	0.5499	0.5482	0.3907	0.3846	0.3709	0.3593	0.3598	0.5081	0.4993	0.5487	0.5364	0.5346
5.35	0.5808	0.5788	0.571	0.5672	0.5618	0.4025	0.3962	0.3821	0.3733	0.3731	0.5313	0.5217	0.5735	0.5597	0.5569
5.59	0.6055	0.6119	0.5859	0.579	0.5756	0.4204	0.4074	0.3909	0.3819	0.3826	0.562	0.555	0.584	0.5735	0.5704
5.83	0.6195	0.6192	0.6019	0.5943	0.5929	0.4228	0.4154	0.3991	0.3898	0.3897	0.5797	0.5769	0.5976	0.5844	0.5826
6.08	0.6341	0.6336	0.6195	0.6147	0.6125	0.4347	0.4227	0.4077	0.397	0.3969	0.6007	0.5928	0.6145	0.601	0.5992
6.32	0.6478	0.6451	0.6383	0.6334	0.6304	0.4375	0.4332	0.4145	0.404	0.4039	0.6083	0.6048	0.6325	0.6192	0.6178
6.56	0.6699	0.6703	0.6605	0.655	0.6532	0.4493	0.4284	0.4213	0.4107	0.4093	0.627	0.6233	0.6542	0.6382	0.6375
6.81	0.6884	0.6894	0.6958	0.6749	0.6748	0.4419	0.44	0.4275	0.4169	0.4173	0.6478	0.6394	0.6738	0.6598	0.6567
7.05	0.7157	0.7137	0.7133	0.6937	0.6908	0.4572	0.4535	0.4355	0.4244	0.4238	0.6725	0.6629	0.6905	0.6768	0.6739
7.29	0.7298	0.7308	0.7219	0.707	0.7068	0.4677	0.4674	0.4445	0.4329	0.4327	0.6926	0.6836	0.712	0.6945	0.6921
7.53	0.7471	0.7464	0.7419	0.7214	0.7188	0.4758	0.4701	0.452	0.4406	0.4401	0.714	0.7044	0.7248	0.7105	0.7059
7.78	0.7686	0.7669	0.7535	0.7344	0.732	0.4849	0.4697	0.4607	0.4486	0.4474	0.7358	0.725	0.7371	0.7212	0.7212
8.02	0.7821	0.7791	0.7469	0.7415	0.7392	0.5015	0.4927	0.4677	0.4566	0.4558	0.7546	0.7432	0.7481	0.7362	0.732
8.26	0.7951	0.7944	0.7942	0.7706	0.7605	0.5023	0.4881	0.4772	0.4653	0.4645	0.7725	0.7622	0.7689	0.7455	0.7452
8.51	0.8046	0.8069	0.7818	0.76	0.7597	0.5191	0.5072	0.482	0.4701	0.4704	0.79	0.7781	0.767	0.754	0.7472
8.75	0.8263	0.8228	0.8002	0.7652	0.7637	0.5261	0.5136	0.488	0.4753	0.4743	0.8061	0.7928	0.7738	0.7543	0.7551
8.99	0.835	0.8327	0.8114	0.78	0.7736	0.5426	0.5168	0.4946	0.4818	0.4809	0.8216	0.8066	0.7851	0.7651	0.7608
9.24	0.8511	0.8406	0.7797	0.7711	0.7737	0.53	0.5139	0.4978	0.4867	0.4866	0.832	0.8188	0.784	0.7688	0.7648
9.48	0.8836	0.8495	0.8157	0.7812	0.7812	0.5344	0.5074	0.5034	0.4922	0.4918	0.8465	0.8327	0.792	0.7755	0.7711
9.72	0.8832	0.859	0.8126	0.7839	0.7849	0.5408	0.5215	0.5077	0.4964	0.4955	0.8585	0.8442	0.7952	0.7797	0.7741
9.97	0.9029	0.8652	0.8201	0.7947	0.7878	0.5381	0.5298	0.5137	0.5006	0.4996	0.8695	0.8539	0.8005	0.7824	0.7752
10.21	0.896	0.8679	0.8393	0.801	0.7942	0.5415	0.5374	0.5176	0.5045	0.5039	0.8772	0.8627	0.8043	0.786	0.7773
10.45	0.9145	0.8999	0.8148	0.7924	0.7908	0.5393	0.5354	0.5197	0.5079	0.5069	0.8864	0.8714	0.8057	0.7843	0.7805
10.69	0.9439	0.9012	0.8276	0.7955	0.7955	0.5438	0.5395	0.5242	0.5125	0.5119	0.8979	0.8802	0.8083	0.7875	0.7822
10.94	0.9685	0.9296	0.8621	0.8349	0.8242	0.5494	0.5456	0.5284	0.5179	0.517	0.917	0.8926	0.8176	0.8019	0.7897
11.18	0.9797	0.9263	0.8944	0.8465	0.8187	0.554	0.5469	0.5327	0.5202	0.5195	0.9236	0.8989	0.8202	0.7971	0.7949
11.42	0.9806	0.9347	0.8498	0.8067	0.7969	0.5588	0.5498	0.5328	0.5212	0.5206	0.9231	0.8999	0.8126	0.7965	0.7859
11.67	0.9667	0.9238	0.881	0.8228	0.809	0.5621	0.5539	0.5367	0.5233	0.5226	0.9264	0.9059	0.8143	0.7935	0.7902
11.91	0.9493	0.9397	0.8857	0.8282	0.8194	0.5668	0.5588	0.5392	0.5264	0.5258	0.9313	0.9105	0.82	0.7942	0.7882
12.15	0.9518	0.9394	0.8651	0.8157	0.7994	0.5718	0.5635	0.5401	0.5282	0.5278	0.9315	0.9136	0.8154	0.7947	0.79
12.4	0.9857	0.9725	0.8591	0.8052	0.7999	0.578	0.5689	0.5416	0.5307	0.5298	0.9552	0.9259	0.8182	0.7892	0.7847
12.64	1.0073	0.9755	0.8704	0.8239	0.8152	0.5821	0.5729	0.5453	0.5331	0.533	0.9649	0.9365	0.8184	0.7949	0.7896
12.88	1.0181	0.9687	0.8901	0.8211	0.8148	0.5856	0.5771	0.5472	0.5345	0.5343	0.9712	0.9393	0.8141	0.7906	0.7956
13.13	1.0225	0.9769	0.9075	0.8333	0.8135	0.5889	0.5804	0.5495	0.5366	0.5348	0.9761	0.9386	0.8289	0.7923	0.7859
13.37	1.0125	0.9572	0.9259	0.8349	0.8126	0.5934	0.5854	0.5511	0.5388	0.5372	0.9635	0.9335	0.8186	0.7894	0.7837
13.61	0.9847	0.9185	0.9156	0.8141	0.8074	0.5953	0.5862	0.551	0.5404	0.5388	0.9506	0.9305	0.8171	0.7865	0.787
13.85	0.9921	0.9518	0.9097	0.8141	0.8052	0.6013	0.5922	0.5523	0.5412	0.54	0.9663	0.9373	0.8201	0.7868	0.7852
14.1	0.984	0.9555	0.926	0.8155	0.8043	0.6042	0.5956	0.5542	0.5434	0.5406	0.9676	0.9371	0.8197	0.7834	0.7794
14.34	0.9892	0.9557	0.9198	0.8097	0.7985	0.6052	0.5965	0.5553	0.5437	0.5414	0.9618	0.9428	0.8167	0.783	0.7802
14.58	1.0015	0.963	0.941	0.8185	0.7935	0.6113	0.6015	0.556	0.5438	0.5419	0.9621	0.944	0.8123	0.7753	0.7696
14.83	0.9941	0.9551	0.948	0.8139	0.7958	0.6114	0.6035	0.5567	0.5451	0.5429	0.9613	0.939	0.8112	0.7852	0.7703
15.07	1.0159	0.9516	0.9476	0.8167	0.7965	0.6154	0.6072	0.5571	0.5456	0.5435	0.9685	0.9515	0.8103	0.7745	0.7686
15.31	0.9477	0.9361	0.9045	0.7916	0.773	0.6127	0.6046	0.5528	0.5443	0.5423	0.9577	0.9348	0.7999	0.7644	0.7574

## Sheet: Fig 1G
Time (h)	WT					1902					1902_CP
0	0.0999	0.0997	0.0968	0.0966	0.0952	0.0907	0.0918	0.0882	0.0881	0.0866	0.0976	0.0942	0.0971	0.0978	0.0948
0.24	0.1027	0.1033	0.0996	0.0993	0.0976	0.0937	0.0949	0.0913	0.0904	0.0886	0.1005	0.097	0.0975	0.0981	0.0948
0.49	0.1061	0.1068	0.1019	0.1016	0.1001	0.0958	0.0981	0.0941	0.093	0.0909	0.1002	0.098	0.0993	0.1	0.0964
0.73	0.1102	0.11	0.1041	0.104	0.1026	0.0989	0.1005	0.0966	0.0954	0.0934	0.1021	0.0999	0.1024	0.1028	0.099
0.97	0.1144	0.1152	0.1072	0.1071	0.1058	0.1036	0.1054	0.1	0.0986	0.0967	0.1061	0.103	0.1061	0.1059	0.102
1.22	0.1196	0.12	0.1116	0.1114	0.1102	0.1081	0.1106	0.1036	0.1021	0.1004	0.1083	0.105	0.1109	0.1106	0.1064
1.46	0.127	0.1252	0.1168	0.1156	0.1151	0.1118	0.1145	0.1088	0.106	0.1044	0.1129	0.109	0.1148	0.1151	0.1109
1.7	0.133	0.1309	0.1236	0.1227	0.122	0.1171	0.1204	0.1148	0.1121	0.1112	0.1196	0.1139	0.121	0.1213	0.1172
1.94	0.1442	0.1438	0.1336	0.1322	0.1311	0.1259	0.1268	0.1227	0.1207	0.1173	0.1261	0.1212	0.1296	0.1303	0.1266
2.19	0.159	0.1538	0.1441	0.142	0.1415	0.1327	0.1332	0.132	0.1285	0.1256	0.1345	0.1273	0.1411	0.141	0.1375
2.43	0.1688	0.1713	0.155	0.153	0.1517	0.142	0.141	0.1438	0.1371	0.1355	0.1431	0.1357	0.1508	0.1509	0.1472
2.67	0.1809	0.1918	0.1721	0.1691	0.1675	0.1487	0.1491	0.1513	0.1451	0.1442	0.1536	0.1442	0.1646	0.1638	0.1608
2.92	0.201	0.2119	0.1894	0.1862	0.1848	0.1558	0.1594	0.1615	0.1551	0.1529	0.166	0.1556	0.181	0.1811	0.1777
3.16	0.2252	0.2304	0.206	0.2013	0.2007	0.1707	0.1739	0.1749	0.1678	0.1661	0.1749	0.1645	0.1977	0.1966	0.194
3.4	0.2537	0.2552	0.2271	0.2212	0.22	0.1856	0.1909	0.189	0.1825	0.1803	0.1927	0.1779	0.2151	0.2132	0.2106
3.65	0.2762	0.2656	0.2523	0.2451	0.2443	0.2089	0.2091	0.2063	0.1988	0.1964	0.2146	0.1967	0.2368	0.2357	0.2326
3.89	0.2866	0.2781	0.2684	0.2615	0.2615	0.234	0.2293	0.2282	0.22	0.2157	0.2395	0.2207	0.2554	0.2545	0.2519
4.13	0.2855	0.2897	0.2813	0.2722	0.2734	0.2546	0.2522	0.2522	0.2434	0.2382	0.2579	0.239	0.2669	0.2637	0.2606
4.38	0.3129	0.2987	0.3009	0.2904	0.2908	0.2733	0.2736	0.2772	0.2662	0.2583	0.2772	0.2535	0.2783	0.2746	0.2727
4.62	0.3292	0.3146	0.3169	0.3045	0.3063	0.2791	0.2804	0.2844	0.2756	0.2744	0.2876	0.2639	0.2931	0.2896	0.2871
4.86	0.347	0.3315	0.3382	0.3253	0.3238	0.3037	0.2865	0.3001	0.296	0.286	0.298	0.2776	0.3104	0.3081	0.3066
5.1	0.351	0.3452	0.3567	0.3411	0.3418	0.3139	0.3036	0.3113	0.3142	0.2996	0.3147	0.2924	0.3325	0.328	0.3262
5.35	0.3629	0.3583	0.3673	0.351	0.3551	0.3243	0.3125	0.3307	0.3252	0.3139	0.3306	0.3085	0.3474	0.343	0.3392
5.59	0.382	0.3718	0.385	0.3663	0.3703	0.3414	0.3306	0.3535	0.3393	0.3342	0.3465	0.3228	0.3612	0.356	0.3519
5.83	0.3873	0.3821	0.4011	0.3799	0.3821	0.3538	0.3468	0.3704	0.3545	0.3519	0.3595	0.3371	0.375	0.3705	0.3651
6.08	0.3974	0.392	0.4217	0.3947	0.3972	0.3673	0.3611	0.3799	0.3643	0.3633	0.3835	0.3507	0.3907	0.3857	0.3827
6.32	0.408	0.4005	0.4337	0.4107	0.4151	0.3806	0.3729	0.3929	0.3768	0.3763	0.3942	0.3655	0.4047	0.4044	0.4011
6.56	0.4181	0.4091	0.4414	0.4279	0.4263	0.3929	0.3844	0.4081	0.3904	0.3906	0.4033	0.3773	0.4195	0.4169	0.4159
6.81	0.4276	0.4213	0.4505	0.4298	0.4345	0.4018	0.3948	0.4307	0.4074	0.4139	0.4154	0.3912	0.4358	0.4332	0.4251
7.05	0.4419	0.4354	0.4523	0.4364	0.436	0.415	0.4062	0.4419	0.425	0.4274	0.4306	0.4023	0.4383	0.4362	0.4322
7.29	0.4483	0.4418	0.4562	0.4407	0.4421	0.4275	0.4194	0.4609	0.438	0.4352	0.4453	0.4145	0.4463	0.4411	0.436
7.53	0.4576	0.4501	0.4637	0.445	0.4483	0.4426	0.4332	0.4624	0.4498	0.4418	0.4608	0.4256	0.4496	0.4475	0.4429
7.78	0.4681	0.4581	0.4689	0.4528	0.4557	0.4533	0.4385	0.4655	0.4518	0.4481	0.4626	0.4393	0.4567	0.4516	0.4484
8.02	0.4757	0.4671	0.475	0.4574	0.4629	0.4629	0.4519	0.4721	0.4585	0.4506	0.4726	0.4485	0.4647	0.46	0.4542
8.26	0.4839	0.4901	0.4923	0.47	0.4754	0.4746	0.4625	0.4879	0.4677	0.4632	0.4854	0.4618	0.481	0.4708	0.4644
8.51	0.4901	0.5031	0.4868	0.4705	0.4751	0.4824	0.4711	0.4863	0.4654	0.4646	0.4957	0.4687	0.4772	0.4713	0.47
8.75	0.4952	0.4939	0.4983	0.4772	0.4832	0.4926	0.4772	0.4927	0.4738	0.4733	0.5056	0.4779	0.4823	0.4805	0.4749
8.99	0.5066	0.5072	0.5037	0.4848	0.4883	0.5016	0.4836	0.5023	0.4822	0.4816	0.5167	0.4872	0.4925	0.4852	0.4807
9.24	0.515	0.5033	0.5061	0.4883	0.4932	0.5095	0.4955	0.5098	0.489	0.4862	0.525	0.4988	0.4967	0.4917	0.4881
9.48	0.5185	0.5118	0.5141	0.4978	0.5011	0.5136	0.5031	0.5237	0.4993	0.4967	0.5307	0.5071	0.5066	0.4974	0.4957
9.72	0.5263	0.5238	0.5167	0.5018	0.5029	0.5233	0.5102	0.5231	0.5038	0.4995	0.5379	0.5161	0.5085	0.5015	0.4986
9.97	0.537	0.5261	0.5228	0.5064	0.5105	0.5301	0.5189	0.5298	0.5112	0.5056	0.548	0.5239	0.5153	0.5088	0.5051
10.21	0.5416	0.5304	0.5304	0.5127	0.5155	0.5379	0.5206	0.5358	0.5169	0.5125	0.5546	0.5338	0.5224	0.5146	0.513
10.45	0.549	0.5383	0.5325	0.517	0.5192	0.5481	0.5307	0.5396	0.5214	0.5168	0.5653	0.5396	0.527	0.5178	0.5154
10.69	0.5636	0.5454	0.5393	0.5246	0.5256	0.5533	0.5388	0.5502	0.5302	0.5249	0.5731	0.5444	0.536	0.5267	0.5238
10.94	0.5642	0.5581	0.5517	0.5364	0.539	0.5628	0.5489	0.5729	0.5404	0.5344	0.5854	0.556	0.5542	0.5378	0.5353
11.18	0.5672	0.5613	0.5697	0.5456	0.5482	0.5714	0.5568	0.5699	0.5467	0.5416	0.5927	0.5739	0.5523	0.5455	0.5425
11.42	0.573	0.5756	0.5548	0.5392	0.543	0.5772	0.5629	0.5676	0.5477	0.5419	0.6019	0.5707	0.5529	0.5467	0.5428
11.67	0.5788	0.573	0.5642	0.5477	0.5488	0.5902	0.5686	0.5767	0.556	0.549	0.6099	0.5782	0.5555	0.5523	0.5497
11.91	0.5844	0.5782	0.5716	0.5528	0.5566	0.5895	0.5762	0.581	0.5605	0.5552	0.6166	0.5874	0.5645	0.5576	0.5577
12.15	0.5936	0.5922	0.5781	0.5597	0.5609	0.5973	0.5844	0.5891	0.5686	0.5604	0.627	0.5913	0.5707	0.5658	0.5655
12.4	0.5984	0.5959	0.5802	0.5641	0.5658	0.6013	0.5945	0.593	0.5718	0.5662	0.6338	0.6018	0.5786	0.5691	0.5688
12.64	0.617	0.6058	0.5877	0.572	0.5735	0.6125	0.5988	0.6016	0.5824	0.5732	0.6436	0.6076	0.5835	0.5761	0.5753
12.88	0.6137	0.6105	0.595	0.5776	0.579	0.6236	0.6041	0.6075	0.5842	0.579	0.6531	0.6156	0.5921	0.5833	0.5808
13.13	0.6165	0.6109	0.602	0.5849	0.5849	0.6262	0.6129	0.6141	0.5918	0.5859	0.6598	0.6226	0.5959	0.589	0.5877
13.37	0.628	0.6184	0.608	0.5901	0.592	0.6315	0.6193	0.622	0.5984	0.5918	0.6663	0.6332	0.6025	0.5956	0.5949
13.61	0.6329	0.6213	0.6152	0.5958	0.5985	0.6462	0.6233	0.6292	0.6038	0.5985	0.6738	0.639	0.6076	0.6029	0.6015
13.85	0.6385	0.63	0.6205	0.6021	0.6044	0.6489	0.6339	0.6328	0.6108	0.6052	0.6836	0.6481	0.6169	0.608	0.6081
14.1	0.6464	0.6326	0.626	0.608	0.6096	0.6591	0.6381	0.6404	0.6174	0.6115	0.6896	0.6575	0.6228	0.615	0.6145
14.34	0.6504	0.6493	0.6356	0.6141	0.6171	0.6623	0.6442	0.648	0.6246	0.6187	0.6957	0.6637	0.6297	0.6234	0.6214
14.58	0.6566	0.6668	0.6374	0.6183	0.6212	0.674	0.6573	0.6526	0.6296	0.6231	0.7067	0.6677	0.6322	0.6269	0.6247
14.83	0.661	0.6567	0.6437	0.6256	0.6276	0.6794	0.6622	0.66	0.6373	0.6287	0.7107	0.6804	0.6388	0.6325	0.6312
15.07	0.6621	0.6816	0.6499	0.6314	0.6329	0.7	0.6729	0.6636	0.6434	0.6347	0.7197	0.6889	0.6472	0.6387	0.6376
15.31	0.6712	0.6802	0.6496	0.6347	0.6367	0.701	0.6749	0.6688	0.647	0.641	0.7246	0.6922	0.6563	0.647	0.6458

## Sheet: Fig 1H
wt	pgl	pgl-c
100	73	133
100	32	82
94	24	94
103	23	92
103	23	98

## Sheet: Fig 1I
WT	pgl	pgl-c
104.748	97.4953	104.523
95.2897	102.243	90.0561
103.702	114.408	99.0319
96.3554	99.7153	98.3485

## Sheet: Fig 1J
wt	pgl	pgl-c
310.983	125.414	237.096
284.178	109.756	235.182
259.705	141.823	240.624
207.109	140.724	209.893

## Sheet: Fig 1K
wt	pgl	pgl-c
19.5258	7.67785	17.1991
17.9418	7.80043	18.0766
17.6734	8.60551	16.8224
16.4013	9.10504	16.5113

## Sheet: Fig 3B
		PC1	PC2
	pgl-1 3h	-16.9472	2.95034
	pgl-2 3h	-13.8183	0.692339
	pgl-3 3h	-17.8835	4.20501
	WT-1 3h	1.16449	-9.49394
	WT-2 3h	-0.87271	-8.2604
	WT-3 3h	1.38659	-9.34672
	pgl-1 6h	8.07938	1.65647
	pgl-2 6h	6.43076	3.6216
	pgl-3 6h	7.25877	2.55154
	WT-1 6h	9.12345	4.26024
	WT-2 6h	8.2676	3.41398
	WT-3 6h	7.81077	3.74955

[truncated: 32 more sheets: Fig 3E, Fig 4A, Fig 4B, Fig 4C, Fig 4D, Fig 5A, Fig 5B, Fig 5C, Fig 5D, Fig 5E, Fig 5F, Fig 5G, Fig 5H, Fig 5I, Fig 6A, Fig 6B, Fig 6C, Fig 6D, Fig 6E, Fig 6F …]
